# Supplementary material for: 4-(5-Bromo-2-hydroxy­phen­yl)but-3-ene-2-one
Source: Acta Crystallogr Sect E Struct Rep Online. 2009 Mar 19;65(Pt 4):o795. doi: 10.1107/S1600536809009386 (PMC2969058; doi:10.1107/S1600536809009386)
Supplement: Supplementary file 1 [file e-65-0o795-sup1.cif]

##############################################################################
###                                                                        ###
###        Electronic paper (Acta Crystallographica Section E)             ###
###                                                                        ###
##############################################################################
#                                                                            #
# This CIF contains the data in a paper accepted for publication in Acta     #
# Crystallographica Section E. It conforms to the requirements of Notes      #
# for Authors for Section E, and has been peer reviewed under the auspices   #
# of the IUCr Commission on Journals.                                        #
#                                                                            #
# Full details of the Crystallographic Information File format               #
# are given in the paper "The Crystallographic Information File (CIF):       #
# a New Standard Archive File for Crystallography" by S. R. Hall, F. H.      #
# Allen and I. D. Brown [Acta Cryst. (1991), A47, 655-685].                  #
#                                                                            #
# The current version of the core CIF dictionary is obtainable from          #
# ftp://ftp.iucr.org/pub/cif_core.dic. The current version number is 2.4.    #
#                                                                            #
# Software is freely available for graphical display of the structure(s) in  #
# this CIF.  For information consult the CIF home page http://www.iucr.org/  #
# cif/home.html                                                              #
#                                                                            #
# This file may be used for bona fide research purposes within the           #
# scientific community so long as proper attribution is given to the journal # 
# article from which it was obtained.                                        #
#                                                                            #
##############################################################################
                                             
data_global
_audit_creation_method     SHELXL-97
_journal_date_recd_electronic     2009-03-09
_journal_date_accepted     2009-03-13
_journal_name_full     'Acta Crystallographica, Section E'
_journal_year     2009
_journal_volume     65
_journal_issue      4
_journal_page_first     o795
_journal_page_last     o795
_journal_paper_category     QO
_journal_coeditor_code     BT2898
_publ_contact_author
;
     Dr. Seik Weng Ng
     Department of Chemistry
     University of Malaya
     50603 Kuala Lumpur
     Malaysia
;
_publ_contact_author_email     seikweng@um.edu.my
_publ_contact_author_fax     '03 7967 4193'
_publ_contact_author_phone     '03 7967 6778'
_publ_section_title
;
4-(5-Bromo-2-hydroxyphenyl)but-3-ene-2-one
;
loop_
    _publ_author_name
    _publ_author_address
    'Zonouzi, Afsaneh'
;
Department of Chemistry
College of Science
University of Tehran
PO Box 13145-143
Tehran
Iran
;
    'Izakiana, Zakieh'
;
Department of Chemistry
College of Science
University of Tehran
PO Box 13145-143
Tehran
Iran
;
    'Rahmani, Hossein'
;
Institute of Chemical Industries
Iranian Research Organization for Science and Technology
PO Box 15815-358
Tehran
Iran
;
    'Ng, Seik Weng'
;
Department of Chemistry
University of Malaya
50603 Kuala Lumpur
Malaysia
;
_publ_section_synopsis     .
data_I
_audit_creation_method     SHELXL-97
_chemical_name_systematic
;
4-(5-Bromo-2-hydroxyphenyl)but-3-ene-2-one
;
_chemical_name_common     ?
_chemical_formula_moiety     'C10 H9 Br O2'
_chemical_formula_sum     'C10 H9 Br O2'
_chemical_formula_iupac     'C10 H9 Br O2'
_chemical_formula_weight     241.08
_chemical_melting_point     ?
_symmetry_cell_setting     triclinic
_symmetry_space_group_name_H-M     'P -1'
_symmetry_space_group_name_Hall     '-P 1'
loop_
    _symmetry_equiv_pos_as_xyz
    'x, y, z'
    '-x, -y, -z'
_cell_length_a     5.8619(2)
_cell_length_b     7.7495(2)
_cell_length_c     10.9601(3)
_cell_angle_alpha     106.432(2)
_cell_angle_beta     104.548(2)
_cell_angle_gamma     94.468(2)
_cell_volume     456.25(2)
_cell_formula_units_Z     2
_cell_measurement_reflns_used     1830
_cell_measurement_theta_min     2.8
_cell_measurement_theta_max     28.1
_cell_measurement_temperature     123(2)
_exptl_crystal_description     plate
_exptl_crystal_colour     colorless
_exptl_crystal_size_max     0.40
_exptl_crystal_size_mid     0.10
_exptl_crystal_size_min     0.02
_exptl_crystal_density_diffrn     1.755
_exptl_crystal_density_meas     ?
_exptl_crystal_density_method     'not measured'
_exptl_crystal_F_000     240
_exptl_absorpt_coefficient_mu     4.465
_exptl_absorpt_correction_type     multi-scan
_exptl_absorpt_process_details     '(SADABS; Sheldrick, 1996)'
_exptl_absorpt_correction_T_min     0.2682
_exptl_absorpt_correction_T_max     0.9160
_diffrn_ambient_temperature     123(2)
_diffrn_radiation_type     MoK\a
_diffrn_radiation_wavelength     0.71073
_diffrn_radiation_source     'fine-focus sealed tube'
_diffrn_radiation_monochromator     graphite
_diffrn_measurement_device_type     'Bruker SMART APEX'
_diffrn_measurement_method     \w
_diffrn_detector_area_resol_mean     ?
_diffrn_reflns_number     3659
_diffrn_reflns_av_R_equivalents     0.0254
_diffrn_reflns_av_sigmaI/netI     0.0452
_diffrn_reflns_theta_min     2.02
_diffrn_reflns_theta_max     27.49
_diffrn_reflns_theta_full     27.49
_diffrn_measured_fraction_theta_max     0.976
_diffrn_measured_fraction_theta_full     0.976
_diffrn_reflns_limit_h_min     -7
_diffrn_reflns_limit_h_max     7
_diffrn_reflns_limit_k_min     -10
_diffrn_reflns_limit_k_max     9
_diffrn_reflns_limit_l_min     -14
_diffrn_reflns_limit_l_max     14
_diffrn_standards_number     0
_diffrn_standards_interval_count     0
_diffrn_standards_interval_time     0
_diffrn_standards_decay_%     0
_reflns_number_total     2040
_reflns_number_gt     1797
_reflns_threshold_expression     I>2\s(I)
_refine_ls_structure_factor_coef     Fsqd
_refine_ls_matrix_type     full
_refine_ls_R_factor_all     0.0386
_refine_ls_R_factor_gt     0.0305
_refine_ls_wR_factor_gt     0.0710
_refine_ls_wR_factor_ref     0.0741
_refine_ls_goodness_of_fit_ref     1.044
_refine_ls_restrained_S_all     1.044
_refine_ls_number_reflns     2040
_refine_ls_number_parameters     123
_refine_ls_number_restraints     1
_refine_ls_hydrogen_treatment     mixed
_refine_ls_weighting_scheme     calc
_refine_ls_weighting_details
         'calc w=1/[\s^2^(Fo^2^)+(0.0287P)^2^+0.4716P] where P=(Fo^2^+2Fc^2^)/3'
_atom_sites_solution_hydrogens     geom
_atom_sites_solution_primary     direct
_atom_sites_solution_secondary     difmap
_refine_ls_shift/su_max     0.001
_refine_ls_shift/su_mean     0.001
_refine_diff_density_max     0.655
_refine_diff_density_min     -0.579
_refine_ls_extinction_method     none
_refine_ls_extinction_coef     ?
loop_
    _atom_type_symbol
    _atom_type_description
    _atom_type_scat_dispersion_real
    _atom_type_scat_dispersion_imag
    _atom_type_scat_source
    'C' 'C' 0.0033 0.0016
                         'International Tables Vol C Tables 4.2.6.8 and 6.1.1.4'
    'H' 'H' 0.0000 0.0000
                         'International Tables Vol C Tables 4.2.6.8 and 6.1.1.4'
    'O' 'O' 0.0106 0.0060
                         'International Tables Vol C Tables 4.2.6.8 and 6.1.1.4'
    'Br' 'Br' -0.2901 2.4595
                         'International Tables Vol C Tables 4.2.6.8 and 6.1.1.4'
_computing_data_collection     'APEX2 (Bruker, 2008)'
_computing_cell_refinement     'SAINT (Bruker, 2008)'
_computing_data_reduction     'SAINT (Bruker, 2008)'
_computing_structure_solution     'SHELXS97 (Sheldrick, 2008)'
_computing_structure_refinement     'SHELXL97 (Sheldrick, 2008)'
_computing_molecular_graphics     'X-SEED (Barbour, 2001)'
_computing_publication_material     'publCIF (Westrip, 2009)'
loop_
    _atom_site_type_symbol
    _atom_site_label
    _atom_site_fract_x
    _atom_site_fract_y
    _atom_site_fract_z
    _atom_site_U_iso_or_equiv
    _atom_site_adp_type
    _atom_site_calc_flag
    _atom_site_refinement_flags
    _atom_site_occupancy
    _atom_site_disorder_assembly
    _atom_site_disorder_group
    Br Br1 0.69822(5) 0.19383(4) -0.18504(3) 0.02165(11) Uani d . 1 . .
    O O1 0.3724(4) 0.3898(3) 0.3090(2) 0.0231(5) Uani d D 1 . .
    H H1 0.256(4) 0.319(4) 0.307(4) 0.033(11) Uiso d D 1 . .
    O O2 0.9820(4) 0.8201(3) 0.6596(2) 0.0226(5) Uani d . 1 . .
    C C1 0.4405(5) 0.3456(4) 0.1967(3) 0.0173(6) Uani d . 1 . .
    C C2 0.2974(5) 0.2178(4) 0.0796(3) 0.0188(6) Uani d . 1 . .
    H H2 0.1468 0.1611 0.0782 0.023 Uiso calc R 1 . .
    C C3 0.3699(5) 0.1715(4) -0.0348(3) 0.0192(6) Uani d . 1 . .
    H H3 0.2722 0.0828 -0.1138 0.023 Uiso calc R 1 . .
    C C4 0.5894(5) 0.2583(4) -0.0309(3) 0.0173(6) Uani d . 1 . .
    C C5 0.7326(5) 0.3867(4) 0.0822(3) 0.0168(6) Uani d . 1 . .
    H H5 0.8812 0.4441 0.0815 0.020 Uiso calc R 1 . .
    C C6 0.6617(5) 0.4341(4) 0.1992(3) 0.0166(6) Uani d . 1 . .
    C C7 0.8291(5) 0.5694(4) 0.3152(3) 0.0178(6) Uani d . 1 . .
    H H7 0.9703 0.6173 0.3004 0.021 Uiso calc R 1 . .
    C C8 0.8136(5) 0.6359(4) 0.4390(3) 0.0180(6) Uani d . 1 . .
    H H8 0.6731 0.5958 0.4582 0.022 Uiso calc R 1 . .
    C C10 1.2237(6) 0.8416(4) 0.5192(3) 0.0248(7) Uani d . 1 . .
    H H10A 1.3292 0.9287 0.6014 0.037 Uiso calc R 1 . .
    H H10B 1.1786 0.9032 0.4521 0.037 Uiso calc R 1 . .
    H H10C 1.3071 0.7412 0.4868 0.037 Uiso calc R 1 . .
    C C9 1.0023(5) 0.7671(4) 0.5460(3) 0.0177(6) Uani d . 1 . .
loop_
    _atom_site_aniso_label
    _atom_site_aniso_U_11
    _atom_site_aniso_U_22
    _atom_site_aniso_U_33
    _atom_site_aniso_U_12
    _atom_site_aniso_U_13
    _atom_site_aniso_U_23
    Br1 0.02299(17) 0.02469(17) 0.01502(15) -0.00029(11) 0.00787(11) 0.00169(11)
    O1 0.0206(11) 0.0277(12) 0.0199(11) -0.0035(9) 0.0101(9) 0.0037(9)
    O2 0.0263(12) 0.0215(11) 0.0178(10) -0.0001(9) 0.0082(9) 0.0025(9)
    C1 0.0201(15) 0.0182(14) 0.0161(14) 0.0048(11) 0.0067(12) 0.0073(11)
    C2 0.0198(15) 0.0189(14) 0.0195(14) 0.0013(12) 0.0071(12) 0.0080(12)
    C3 0.0196(15) 0.0188(14) 0.0160(14) 0.0021(12) 0.0023(12) 0.0035(11)
    C4 0.0213(15) 0.0173(14) 0.0165(13) 0.0068(12) 0.0099(12) 0.0054(11)
    C5 0.0147(14) 0.0193(14) 0.0189(14) 0.0032(11) 0.0066(11) 0.0079(11)
    C6 0.0179(14) 0.0157(14) 0.0158(13) 0.0031(11) 0.0047(11) 0.0047(11)
    C7 0.0157(14) 0.0193(14) 0.0189(14) 0.0026(11) 0.0043(12) 0.0074(12)
    C8 0.0153(14) 0.0181(14) 0.0205(14) 0.0011(11) 0.0057(12) 0.0056(12)
    C10 0.0215(16) 0.0251(16) 0.0223(15) -0.0054(13) 0.0070(13) 0.0005(13)
    C9 0.0205(15) 0.0150(14) 0.0179(14) 0.0025(11) 0.0059(12) 0.0056(11)
loop_
    _geom_bond_atom_site_label_1
    _geom_bond_atom_site_label_2
    _geom_bond_site_symmetry_2
    _geom_bond_distance
    _geom_bond_publ_flag
    Br1 C4 . 1.903(3) ?
    O1 C1 . 1.350(3) ?
    O1 H1 . 0.834(10) ?
    O2 C9 . 1.235(3) ?
    C1 C2 . 1.394(4) ?
    C1 C6 . 1.409(4) ?
    C2 C3 . 1.385(4) ?
    C2 H2 . 0.9500 ?
    C3 C4 . 1.390(4) ?
    C3 H3 . 0.9500 ?
    C4 C5 . 1.371(4) ?
    C5 C6 . 1.406(4) ?
    C5 H5 . 0.9500 ?
    C6 C7 . 1.461(4) ?
    C7 C8 . 1.338(4) ?
    C7 H7 . 0.9500 ?
    C8 C9 . 1.460(4) ?
    C8 H8 . 0.9500 ?
    C10 C9 . 1.508(4) ?
    C10 H10A . 0.9800 ?
    C10 H10B . 0.9800 ?
    C10 H10C . 0.9800 ?
loop_
    _geom_angle_atom_site_label_1
    _geom_angle_atom_site_label_2
    _geom_angle_atom_site_label_3
    _geom_angle_site_symmetry_1
    _geom_angle_site_symmetry_3
    _geom_angle
    _geom_angle_publ_flag
    C1 O1 H1 . . 114(3) ?
    O1 C1 C2 . . 121.9(3) ?
    O1 C1 C6 . . 118.3(3) ?
    C2 C1 C6 . . 119.8(3) ?
    C3 C2 C1 . . 121.5(3) ?
    C3 C2 H2 . . 119.2 ?
    C1 C2 H2 . . 119.2 ?
    C2 C3 C4 . . 118.2(3) ?
    C2 C3 H3 . . 120.9 ?
    C4 C3 H3 . . 120.9 ?
    C5 C4 C3 . . 121.6(3) ?
    C5 C4 Br1 . . 119.0(2) ?
    C3 C4 Br1 . . 119.3(2) ?
    C4 C5 C6 . . 120.7(3) ?
    C4 C5 H5 . . 119.6 ?
    C6 C5 H5 . . 119.6 ?
    C5 C6 C1 . . 118.1(3) ?
    C5 C6 C7 . . 116.5(3) ?
    C1 C6 C7 . . 125.4(3) ?
    C8 C7 C6 . . 129.8(3) ?
    C8 C7 H7 . . 115.1 ?
    C6 C7 H7 . . 115.1 ?
    C7 C8 C9 . . 123.1(3) ?
    C7 C8 H8 . . 118.5 ?
    C9 C8 H8 . . 118.5 ?
    C9 C10 H10A . . 109.5 ?
    C9 C10 H10B . . 109.5 ?
    H10A C10 H10B . . 109.5 ?
    C9 C10 H10C . . 109.5 ?
    H10A C10 H10C . . 109.5 ?
    H10B C10 H10C . . 109.5 ?
    O2 C9 C8 . . 120.5(3) ?
    O2 C9 C10 . . 119.0(3) ?
    C8 C9 C10 . . 120.5(3) ?
loop_
    _geom_torsion_atom_site_label_1
    _geom_torsion_atom_site_label_2
    _geom_torsion_atom_site_label_3
    _geom_torsion_atom_site_label_4
    _geom_torsion_site_symmetry_1
    _geom_torsion_site_symmetry_2
    _geom_torsion_site_symmetry_3
    _geom_torsion_site_symmetry_4
    _geom_torsion
    _geom_torsion_publ_flag
    O1 C1 C2 C3 . . . . -179.2(2) ?
    C6 C1 C2 C3 . . . . 1.6(4) ?
    C1 C2 C3 C4 . . . . -1.0(4) ?
    C2 C3 C4 C5 . . . . 0.0(4) ?
    C2 C3 C4 Br1 . . . . 178.5(2) ?
    C3 C4 C5 C6 . . . . 0.4(4) ?
    Br1 C4 C5 C6 . . . . -178.10(19) ?
    C4 C5 C6 C1 . . . . 0.2(4) ?
    C4 C5 C6 C7 . . . . 178.7(2) ?
    O1 C1 C6 C5 . . . . 179.6(2) ?
    C2 C1 C6 C5 . . . . -1.2(4) ?
    O1 C1 C6 C7 . . . . 1.2(4) ?
    C2 C1 C6 C7 . . . . -179.5(3) ?
    C5 C6 C7 C8 . . . . -177.8(3) ?
    C1 C6 C7 C8 . . . . 0.6(5) ?
    C6 C7 C8 C9 . . . . 177.6(3) ?
    C7 C8 C9 O2 . . . . -177.8(3) ?
    C7 C8 C9 C10 . . . . 2.9(4) ?
loop_
    _geom_hbond_atom_site_label_D
    _geom_hbond_atom_site_label_H
    _geom_hbond_atom_site_label_A
    _geom_hbond_site_symmetry_A
    _geom_hbond_distance_DH
    _geom_hbond_distance_HA
    _geom_hbond_distance_DA
    _geom_hbond_angle_DHA
    _geom_hbond_publ_flag
    O1 H1 O2 2_666 0.830(10)
                           1.870(10)
                                   2.689(3) 168(4) yes
