# Supplementary material for: 4-(5-Bromo-2-hydroxy­phen­yl)but-3-ene-2-one
Source: Acta Crystallogr Sect E Struct Rep Online. 2009 Mar 19;65(Pt 4):o795. doi: 10.1107/S1600536809009386 (PMC2969058; doi:10.1107/S1600536809009386)
Supplement: Supplementary file 2 [file e-65-0o795-Isup2.hkl]

# 
# h,k,l, Fc-squared, Fo-squared, sigma(Fo-squared) and status flag 
# 
data_I
_shelx_title '  P-1' 
_shelx_refln_list_code          4 
_shelx_F_calc_maximum      150.21 
_exptl_crystal_F_000       240.00 
_reflns_d_resolution_high  0.7698 
 
loop_ 
 _symmetry_equiv_pos_as_xyz 
 'x, y, z' 
 '-x, -y, -z' 
 
_cell_length_a     5.8619 
_cell_length_b     7.7495 
_cell_length_c    10.9601 
_cell_angle_alpha 106.432 
_cell_angle_beta  104.548 
_cell_angle_gamma  94.468 
 
_shelx_F_squared_multiplier     1.000 
 
loop_ 
 _refln_index_h 
 _refln_index_k 
 _refln_index_l 
 _refln_F_squared_calc 
 _refln_F_squared_meas 
 _refln_F_squared_sigma 
 _refln_observed_status 
   1   0   0      795.50      848.24     39.81 o 
   2   0   0     2914.21     3423.05    131.05 o 
   3   0   0     3149.86     3627.07    140.20 o 
   4   0   0      101.48      115.48     11.35 o 
   5   0   0      193.11      210.62     16.48 o 
   6   0   0      163.41      156.47     16.52 o 
   7   0   0      197.17      210.43     21.19 o 
  -7   1   0        0.80       -7.30     11.70 o 
  -6   1   0      395.23      416.72     25.43 o 
  -5   1   0      171.45      181.22     15.01 o 
  -4   1   0      388.97      397.83     18.65 o 
  -3   1   0     2183.69     2275.08     58.94 o 
  -2   1   0      500.64      517.57     20.09 o 
  -1   1   0     1117.99     1116.56     21.51 o 
   0   1   0      101.45       96.73      3.32 o 
   1   1   0     2270.48     2397.66     91.97 o 
   2   1   0      877.05      836.06     34.63 o 
   3   1   0      254.00      264.88      8.58 o 
   4   1   0     1590.68     1580.65     65.75 o 
   5   1   0       49.02       57.95     10.80 o 
   6   1   0      351.76      320.86     22.70 o 
   7   1   0       64.24       66.47     15.72 o 
  -7   2   0      465.24      408.86     23.95 o 
  -6   2   0       20.56       18.50      9.88 o 
  -5   2   0      277.03      267.36      9.89 o 
  -4   2   0      340.79      291.67     10.97 o 
  -3   2   0      661.87      690.30     15.12 o 
  -2   2   0      848.62      818.04     16.65 o 
  -1   2   0     1207.26     1207.89     27.04 o 
   0   2   0     5658.05     5854.85    144.88 o 
   1   2   0     2843.55     2928.88    112.61 o 
   2   2   0       12.44       14.47      4.32 o 
   3   2   0     2092.50     2018.79     80.98 o 
   4   2   0       79.21       69.07      9.84 o 
   5   2   0      119.88      114.60     13.76 o 
   6   2   0      139.95      141.97     16.68 o 
  -7   3   0       10.04       21.35     12.37 o 
  -6   3   0      195.38      210.92     12.49 o 
  -5   3   0      250.48      249.27     11.57 o 
  -4   3   0       88.89       98.26      5.38 o 
  -3   3   0     1355.83     1389.31     32.68 o 
  -2   3   0      219.98      226.46     10.82 o 
  -1   3   0      515.92      498.72     10.64 o 
   0   3   0     3001.45     3231.05     80.86 o 
   1   3   0      647.59      669.61     28.75 o 
   2   3   0     1545.53     1387.37     56.68 o 
   3   3   0     1251.22     1142.91     48.94 o 
   4   3   0      169.82      183.15     15.35 o 
   5   3   0      484.86      452.52     26.86 o 
   6   3   0       35.52       37.90     12.52 o 
  -7   4   0      169.10      164.94     15.33 o 
  -6   4   0      283.26      267.71     13.85 o 
  -5   4   0       11.51       11.30      6.38 o 
  -4   4   0      758.09      779.70     21.23 o 
  -3   4   0      212.86      212.10     15.40 o 
  -2   4   0      319.91      327.12     10.13 o 
  -1   4   0     1499.10     1557.27     30.69 o 
   0   4   0      108.38      115.46      6.16 o 
   1   4   0     1087.99     1099.14     45.58 o 
   2   4   0      666.03      651.91     30.06 o 
   3   4   0      879.00      804.56     37.31 o 
   4   4   0      385.18      340.14     22.10 o 
   5   4   0       71.41       60.61     12.76 o 
   6   4   0      312.43      276.68     23.12 o 
  -6   5   0       17.42       13.22      8.34 o 
  -5   5   0      221.84      222.17     11.79 o 
  -4   5   0      213.15      207.75     10.26 o 
  -3   5   0      313.18      338.62     11.85 o 
  -2   5   0      469.90      462.14     13.62 o 
   0   5   0     3675.29     3962.83    100.25 o 
   1   5   0      108.82      121.40      7.65 o 
   2   5   0     1098.03     1056.12     46.04 o 
   3   5   0     1999.19     1937.92     80.64 o 
   4   5   0        1.86       -0.93      9.29 o 
   5   5   0      256.94      216.19     20.81 o 
  -6   6   0      181.91      163.83     18.62 o 
  -5   6   0       77.85       96.16      9.84 o 
  -4   6   0      126.87      156.29      9.81 o 
  -3   6   0      538.98      556.53     16.94 o 
  -2   6   0        0.12       12.86      4.69 o 
  -1   6   0      338.03      352.72     18.54 o 
   0   6   0      168.78      171.99      9.28 o 
   1   6   0      166.39      165.54      9.86 o 
   2   6   0      253.01      210.76     16.62 o 
   3   6   0       54.78       52.77     11.60 o 
   4   6   0      438.90      450.09     28.64 o 
  -5   7   0      187.03      216.85     12.80 o 
  -4   7   0      465.08      459.59     16.75 o 
  -3   7   0        0.33        2.60      6.27 o 
  -2   7   0      279.94      289.59     18.87 o 
  -1   7   0      150.98      164.21     14.87 o 
   0   7   0      277.74      307.08     19.92 o 
   1   7   0      388.73      405.87     16.95 o 
   2   7   0        0.28        0.07      6.83 o 
   3   7   0      449.01      434.90     28.13 o 
   4   7   0       27.53       37.04     13.56 o 
  -5   8   0       64.11       52.97     10.53 o 
  -4   8   0       19.64        7.33      8.35 o 
  -3   8   0      198.15      191.16     11.76 o 
  -2   8   0      119.44       83.70     14.09 o 
  -1   8   0       25.61       11.33     11.76 o 
   0   8   0      316.78      328.76     23.24 o 
   1   8   0        5.57        4.12     13.36 o 
   2   8   0      236.80      267.81     43.22 o 
   3   8   0      192.14      213.80     16.00 o 
  -3   9   0       85.92       68.07     16.74 o 
  -2   9   0       42.06       40.74     14.95 o 
  -1   9   0      204.56      236.91     22.23 o 
   0   9   0        4.40       -8.08     14.14 o 
   1   9   0      134.94      140.82     20.59 o 
  -2  -9   1       78.16       51.84     18.90 o 
  -1  -9   1      115.23      141.74     20.10 o 
   0  -9   1      160.90      190.03     20.10 o 
   1  -9   1        0.08        5.33     13.28 o 
   2  -9   1      194.46      183.87     18.99 o 
   3  -9   1       12.01       11.74     13.64 o 
  -3  -8   1      113.51      122.93     12.98 o 
  -2  -8   1       28.14       21.72     13.30 o 
  -1  -8   1      163.05      200.35     19.35 o 
   0  -8   1        8.59        2.99     10.69 o 
   1  -8   1      241.24      258.34     19.84 o 
   2  -8   1       23.84       20.78     11.28 o 
   3  -8   1      153.59      155.41     21.30 o 
   4  -8   1      162.62      159.49     11.71 o 
   5  -8   1        4.80        1.54      9.26 o 
  -4  -7   1       25.82       20.99     11.96 o 
  -3  -7   1      205.26      224.82     19.99 o 
  -2  -7   1     1246.04     1310.57     38.96 o 
  -1  -7   1       31.00       33.49      6.87 o 
   0  -7   1      501.88      512.14     25.25 o 
   1  -7   1      946.83     1000.37     40.29 o 
   2  -7   1      174.15      178.49      9.81 o 
   3  -7   1      238.44      244.68     27.03 o 
   4  -7   1       10.95       23.50      7.47 o 
   5  -7   1      275.89      273.02     14.35 o 
  -5  -6   1      137.10      135.58     18.00 o 
  -4  -6   1       52.97       46.13     12.28 o 
  -3  -6   1      367.48      366.06     23.52 o 
  -2  -6   1       81.78       92.46     11.55 o 
  -1  -6   1     1017.11     1066.36     31.04 o 
   0  -6   1      155.28      224.04     17.17 o 
   1  -6   1      577.65      570.30     24.88 o 
   2  -6   1      702.04      741.72     25.04 o 
   3  -6   1       27.18       87.53     18.93 o 
   4  -6   1      330.41      316.99     13.26 o 
   5  -6   1       93.36      114.21     10.12 o 
   6  -6   1       76.10       76.55     10.83 o 
  -5  -5   1      403.79      385.13     26.11 o 
  -4  -5   1      370.42      363.32     23.68 o 
  -3  -5   1      162.10      170.18     15.44 o 
  -2  -5   1     2441.68     2446.16     97.94 o 
  -1  -5   1      297.49      310.97     15.64 o 
   0  -5   1      157.94      167.27      9.16 o 
   1  -5   1     1766.47     1758.16     34.81 o 
   2  -5   1        1.82       -1.81      3.57 o 
   3  -5   1      555.06      547.44     16.07 o 
   4  -5   1      243.72      246.62     17.29 o 
   5  -5   1      363.09      341.35     14.27 o 
   6  -5   1      123.04      129.30     11.43 o 
  -6  -4   1       54.05       46.99     13.50 o 
  -5  -4   1      276.62      288.03     21.42 o 
  -4  -4   1       28.13       29.02      9.15 o 
  -3  -4   1       31.89       34.65      8.17 o 
  -2  -4   1      754.75      733.96     20.70 o 
  -1  -4   1      661.06      646.13     28.32 o 
   0  -4   1     1611.58     1554.87     40.38 o 
   1  -4   1      326.22      375.50     11.94 o 
   2  -4   1     2075.63     2034.72     46.18 o 
   3  -4   1      176.68      163.93      7.91 o 
   4  -4   1       33.51       28.16      5.62 o 
   5  -4   1      284.98      275.34     12.78 o 
   6  -4   1        1.10        1.50     12.93 o 
   7  -4   1      130.77      133.32     13.38 o 
  -6  -3   1      132.04      139.10     17.24 o 
  -5  -3   1       23.68       27.83     10.17 o 
  -4  -3   1      601.86      550.87     28.58 o 
  -3  -3   1      872.24      880.02     39.23 o 
  -2  -3   1      293.88      256.70     14.84 o 
  -1  -3   1     1453.81     1416.11     56.20 o 
   0  -3   1      134.36      140.31      5.43 o 
   1  -3   1      307.77      281.04      8.12 o 
   2  -3   1      232.07      232.47      7.82 o 
   3  -3   1       64.02       59.73      3.70 o 
   4  -3   1     1125.81     1113.45     24.09 o 
   5  -3   1        0.78        1.12      5.90 o 
   6  -3   1      387.16      357.80     15.95 o 
   7  -3   1       59.93       77.85     14.85 o 
  -7  -2   1      220.46      240.77     23.01 o 
  -6  -2   1       32.92       37.04     11.89 o 
  -5  -2   1      963.10      923.35     43.26 o 
  -4  -2   1       26.16       30.29      7.78 o 
  -3  -2   1      319.99      353.66     19.11 o 
  -2  -2   1     3977.55     4155.91    104.55 o 
  -1  -2   1       38.32       37.69      4.11 o 
   0  -2   1     4510.68     4429.24     82.58 o 
   1  -2   1    22564.43    22834.62    489.60 o 
   2  -2   1      691.42      694.17     14.58 o 
   3  -2   1     2544.55     2656.42     51.91 o 
   4  -2   1      439.94      442.97     14.46 o 
   5  -2   1      525.13      540.03     14.97 o 
   6  -2   1       25.22       29.71     11.00 o 
   7  -2   1        5.75       18.34     12.95 o 
  -7  -1   1        8.84       -9.58     11.80 o 
  -6  -1   1      227.92      234.18     19.65 o 
  -5  -1   1      416.92      435.73     24.94 o 
  -4  -1   1      131.58      136.32      7.28 o 
  -3  -1   1     1009.88     1036.58     21.71 o 
  -2  -1   1     1054.02     1076.84     22.08 o 
  -1  -1   1     2982.90     2928.97     97.10 o 
   0  -1   1      213.59      197.27      4.93 o 
   1  -1   1     1621.58     1658.26     31.68 o 
   2  -1   1     1671.30     1737.94     44.70 o 
   3  -1   1       12.38       14.39      3.55 o 
   4  -1   1      880.91      943.50     40.96 o 
   5  -1   1      576.44      602.58     30.04 o 
   6  -1   1       95.37      103.08     14.15 o 
   7  -1   1      299.61      289.33     22.64 o 
  -7   0   1      225.03      227.45     21.45 o 
  -6   0   1      503.78      534.84     30.10 o 
  -5   0   1      300.70      335.73     20.87 o 
  -4   0   1      751.23      846.96     37.47 o 
  -3   0   1      126.11      183.58     11.56 o 
  -2   0   1     4867.33     5332.08    133.37 o 
  -1   0   1       24.90       27.10      1.18 o 
   0   0   1      471.68      446.23     10.92 o 
   1   0   1     8807.64     8941.78    337.42 o 
   2   0   1      423.72      427.05     19.16 o 
   3   0   1      815.63      807.78     34.61 o 
   4   0   1     1148.29     1212.78     51.40 o 
   5   0   1      541.08      558.51     29.12 o 
   6   0   1      162.49      172.05     17.23 o 
   7   0   1        0.46       -6.21     11.85 o 
  -7   1   1      128.13      158.51     16.58 o 
  -6   1   1       99.68      108.54      9.23 o 
  -5   1   1      863.86      997.13     44.12 o 
  -4   1   1        4.28        7.26      4.10 o 
  -3   1   1       59.51       45.51      4.11 o 
  -2   1   1     1654.47     1834.61     30.67 o 
  -1   1   1       97.48      104.84      2.90 o 
   0   1   1      871.53      916.75     23.80 o 
   1   1   1      785.39      820.46     33.22 o 
   2   1   1     3291.24     3247.41    125.32 o 
   3   1   1      764.28      707.41     31.52 o 
   4   1   1       30.52       31.52      7.62 o 
   5   1   1      466.97      445.86     25.54 o 
   6   1   1       99.46      100.61     14.96 o 
  -7   2   1      152.29      182.98     16.95 o 
  -6   2   1      619.70      640.07     20.52 o 
  -5   2   1      105.48      104.65      6.32 o 
  -4   2   1      905.67      898.71     23.13 o 
  -3   2   1     1104.96     1099.51     26.14 o 
  -2   2   1      289.39      294.26      8.39 o 
  -1   2   1     1499.23     1563.96     39.22 o 
   0   2   1      527.65      506.19     21.25 o 
   1   2   1      214.59      179.87     10.39 o 
   2   2   1     1013.32      939.74     39.62 o 
   3   2   1       15.85       16.51      5.69 o 
   4   2   1     1219.43     1091.15     47.97 o 
   5   2   1       32.57       35.83     10.53 o 
   6   2   1      352.15      293.07     22.62 o 
  -7   3   1      139.39      133.67     15.23 o 
  -6   3   1       32.89       25.74      7.81 o 
  -5   3   1      610.09      603.89     18.51 o 
  -4   3   1      333.04      322.41     11.39 o 
  -3   3   1       62.85       57.83      4.60 o 
  -2   3   1     1661.35     1680.31     37.99 o 
  -1   3   1        6.18       10.37      1.92 o 
   0   3   1     1783.30     1823.47     46.82 o 
   1   3   1     4652.37     4800.98    183.90 o 
   2   3   1      604.58      614.65     28.42 o 
   3   3   1     2586.78     2397.15     96.17 o 
   4   3   1      939.99      883.93     41.12 o 
   5   3   1      338.33      311.31     22.24 o 
   6   3   1      229.80      217.44     20.66 o 
  -7   4   1       21.99       26.19     11.44 o 
  -6   4   1      235.80      235.06     12.90 o 
  -5   4   1      497.08      495.00     21.75 o 
  -4   4   1       69.31       77.74      6.63 o 
  -3   4   1      985.96      999.23     24.77 o 
  -2   4   1      353.31      362.40      9.14 o 
  -1   4   1      865.80      810.53     22.43 o 
   0   4   1      370.16      376.38     12.49 o 
   1   4   1       54.77       64.55      7.67 o 
   2   4   1      555.88      528.00     26.32 o 
   3   4   1        4.31        3.67      6.79 o 
   4   4   1      450.70      402.28     24.54 o 
   5   4   1      325.79      292.50     22.79 o 
  -6   5   1      326.08      315.92     14.96 o 
  -5   5   1       59.24       62.94      8.86 o 
  -4   5   1     1048.07     1025.56     26.84 o 
  -3   5   1      244.47      254.56     10.01 o 
  -2   5   1      683.10      680.10     15.24 o 
  -1   5   1      404.56      372.73     12.80 o 
   0   5   1      115.68      154.92     16.62 o 
   1   5   1     1175.77     1169.49     49.78 o 
   2   5   1       79.41       76.54     10.59 o 
   3   5   1      315.36      315.07     20.80 o 
   4   5   1      547.08      521.92     30.44 o 
   5   5   1       29.38       37.35     13.63 o 
  -6   6   1       15.98       28.01      9.28 o 
  -5   6   1      334.45      334.08     14.72 o 
  -4   6   1       30.89       32.92      9.12 o 
  -3   6   1      455.77      462.67     15.16 o 
  -2   6   1      535.16      511.15     15.67 o 
  -1   6   1       12.87       15.45      4.52 o 
   0   6   1      346.61      326.51     13.48 o 
   1   6   1      154.11      173.51     10.81 o 
   2   6   1      175.48      188.12     16.30 o 
   3   6   1      252.93      211.23     18.73 o 
   4   6   1        8.67       11.11     12.12 o 
  -5   7   1        1.78        4.42      9.64 o 
  -4   7   1      370.00      355.12     14.64 o 
  -3   7   1      360.86      343.67     13.72 o 
  -2   7   1        2.10       -3.38      9.60 o 
  -1   7   1      503.84      507.11     25.97 o 
   0   7   1      122.97      126.92     15.03 o 
   1   7   1      147.62      155.31     16.24 o 
   2   7   1      258.59      269.39     15.83 o 
   3   7   1        0.84       -4.99     10.33 o 
  -4   8   1      183.10      178.98     12.19 o 
  -3   8   1       10.63       14.59     12.69 o 
  -2   8   1      337.76      332.49     22.97 o 
  -1   8   1       78.00       85.49     15.28 o 
   0   8   1      140.52      151.16     18.49 o 
   1   8   1      143.56      201.53     21.10 o 
   2   8   1        9.86       15.38      9.60 o 
  -3   9   1      166.10      156.64     20.30 o 
  -2   9   1       42.87       22.61     14.97 o 
  -1   9   1       52.45       56.78     17.08 o 
   0   9   1      176.17      166.80     21.29 o 
  -2  -9   2      253.11      277.33     24.81 o 
  -1  -9   2      233.14      252.57     22.58 o 
   0  -9   2       69.56       66.65     15.29 o 
   1  -9   2      185.00      215.38     20.05 o 
   2  -9   2       66.06       54.04     14.13 o 
   3  -9   2      143.45      153.30     11.88 o 
  -3  -8   2      184.57      226.06     15.60 o 
  -2  -8   2       42.49       48.08     11.59 o 
  -1  -8   2       26.51       26.31     12.72 o 
   0  -8   2      388.88      381.59     22.87 o 
   1  -8   2       28.71       36.56     11.92 o 
   2  -8   2      359.81      347.71     14.16 o 
   3  -8   2       61.03       68.04      9.98 o 
   4  -8   2      139.25      124.97     11.10 o 
   5  -8   2       61.64       71.66     10.86 o 
  -4  -7   2      559.89      516.51     31.58 o 
  -3  -7   2        6.03       17.67      9.97 o 
  -2  -7   2      932.44      951.32     29.79 o 
  -1  -7   2     1268.73     1367.39     38.81 o 
   0  -7   2       82.81       92.15     11.48 o 
   1  -7   2      456.68      489.26     24.41 o 
   2  -7   2      258.96      277.82     11.75 o 
   3  -7   2      153.59      157.38      9.89 o 
   4  -7   2      176.35      176.26     11.06 o 
   5  -7   2        0.27      -11.76      7.84 o 
  -5  -6   2      217.97      222.78     21.66 o 
  -4  -6   2       76.99       77.21     13.34 o 
  -3  -6   2      422.00      411.94     24.64 o 
  -1  -6   2        0.21       31.68      5.14 o 
   0  -6   2      822.03      815.67     23.71 o 
   1  -6   2      124.16      257.15     15.55 o 
   2  -6   2       87.21      105.80      7.10 o 
   3  -6   2      783.86      743.41     21.01 o 
   4  -6   2       31.41       33.97      7.12 o 
   5  -6   2      106.92      103.50     10.15 o 
   6  -6   2       21.54       20.37      9.55 o 
  -6  -5   2      200.10      147.62     19.22 o 
  -5  -5   2        5.91       -0.15     10.21 o 
  -4  -5   2      164.61      168.86     16.50 o 
  -3  -5   2      536.70      533.20     27.97 o 
  -2  -5   2        0.12       13.75      5.84 o 
  -1  -5   2     1168.18     1145.61     31.60 o 
   0  -5   2      279.15      266.18      9.78 o 
   1  -5   2      279.71      289.21     23.21 o 
   2  -5   2      229.70      222.20      8.93 o 
   3  -5   2       27.57       34.67      5.39 o 
   4  -5   2      189.78      190.34     10.14 o 
   5  -5   2      158.14      140.46     19.55 o 
   6  -5   2       88.36       96.55     11.03 o 
  -6  -4   2      134.29      144.29     17.79 o 
  -5  -4   2       73.36       64.95     12.82 o 
  -4  -4   2     1220.83     1193.25     53.04 o 
  -3  -4   2      323.33      331.86     19.73 o 
  -2  -4   2     1130.27     1169.96     35.99 o 
  -1  -4   2      894.77      847.23     23.46 o 
   0  -4   2     1452.37     1427.46     37.11 o 
   1  -4   2     2375.88     2368.99     52.83 o 
   2  -4   2     2315.97     2474.39     55.48 o 
   3  -4   2     1426.05     1401.25     33.64 o 
   4  -4   2      614.20      623.60     18.57 o 
   5  -4   2        7.45        3.12      6.57 o 
   6  -4   2      265.10      273.31     14.67 o 
  -6  -3   2      341.49      342.45     24.69 o 
  -5  -3   2      441.25      427.18     25.74 o 
  -4  -3   2        4.38       -0.87      6.76 o 
  -3  -3   2     1224.97     1208.62     32.28 o 
  -2  -3   2      347.32      324.58     10.78 o 
  -1  -3   2       25.24       22.72      3.88 o 
   0  -3   2     2585.62     2580.55     49.07 o 
   1  -3   2      313.72      326.72      9.28 o 
   2  -3   2     1748.13     1781.12     51.49 o 
   3  -3   2      168.91      174.97      6.21 o 
   4  -3   2      521.92      529.79     13.66 o 
   5  -3   2      394.41      363.80     14.64 o 
   6  -3   2       21.29       21.47     12.09 o 
  -7  -2   2       74.11       84.67     16.35 o 
  -6  -2   2      392.95      391.24     26.05 o 
  -5  -2   2       45.53       54.16     11.10 o 
  -4  -2   2     1438.05     1516.18     40.21 o 
  -3  -2   2      113.13       98.00      3.98 o 
  -2  -2   2     3260.66     3423.32     67.96 o 
  -1  -2   2     5476.17     5480.50    160.04 o 
   0  -2   2     3657.59     3842.83     82.89 o 
   1  -2   2     3578.05     3642.11     68.72 o 
   2  -2   2     2284.33     2352.40     45.50 o 
   3  -2   2      312.12      304.65      8.66 o 
   4  -2   2      744.59      701.93     49.86 o 
   5  -2   2      101.94      112.27      8.60 o 
   6  -2   2      606.42      544.26     26.74 o 
   7  -2   2       15.53       -7.01     12.74 o 
  -7  -1   2      487.68      486.68     31.09 o 
  -6  -1   2        2.83      -13.04      8.69 o 
  -5  -1   2      769.88      818.34     38.99 o 
  -4  -1   2      827.13      847.70     18.92 o 
  -3  -1   2      895.44      873.41     18.80 o 
  -2  -1   2      102.16       70.12      4.43 o 
  -1  -1   2      154.26      161.25      5.33 o 
   0  -1   2     1054.97     1091.86     20.15 o 
   1  -1   2       14.40       13.91      2.94 o 
   2  -1   2      289.58      264.73      9.66 o 
   3  -1   2     2340.85     2365.94     61.52 o 
   4  -1   2        7.89       11.45      6.24 o 
   5  -1   2      132.22      135.11     13.64 o 
   6  -1   2      128.16      129.49     15.39 o 
  -7   0   2       19.21       11.14     12.29 o 
  -6   0   2      797.88      901.20     43.26 o 
  -5   0   2      482.99      544.43     17.70 o 
  -4   0   2      200.54      173.44     19.37 o 
  -3   0   2     2358.33     2601.31     52.26 o 
  -2   0   2       12.65       14.06      1.90 o 
  -1   0   2     3940.99     3840.12     72.59 o 
   0   0   2      592.12      573.30     21.28 o 
   1   0   2      543.56      560.20     15.14 o 
   2   0   2      663.39      590.67     25.67 o 
   3   0   2       21.64       16.37      5.39 o 
   4   0   2      159.44      145.75     12.25 o 
   5   0   2      399.05      381.83     22.78 o 
   6   0   2       61.91       58.62     12.82 o 
  -7   1   2      100.01      109.19     10.48 o 
  -6   1   2      177.07      203.25     11.19 o 
  -5   1   2      123.16      136.41      6.58 o 
  -4   1   2     1853.41     2025.38     40.42 o 
  -3   1   2       12.99       16.51      2.14 o 
  -2   1   2     1587.89     1607.26     29.94 o 
  -1   1   2     1222.97     1221.47     70.07 o 
   0   1   2     2874.34     2967.78     59.09 o 
   1   1   2     2804.72     2782.77     55.25 o 
   2   1   2      938.18      965.17     40.39 o 
   3   1   2     2688.51     2567.80    101.59 o 
   4   1   2     1512.41     1323.11     56.26 o 
   5   1   2       33.31       27.67      9.99 o 
   6   1   2      463.90      463.36     28.71 o 
  -7   2   2      109.72       97.93     13.58 o 
  -6   2   2      117.66      111.76     11.76 o 
  -5   2   2      877.74      879.66     23.82 o 
  -4   2   2      210.30      206.40      8.66 o 
  -3   2   2     1670.63     1659.90     37.89 o 
  -2   2   2     1411.76     1433.82     27.18 o 
  -1   2   2       96.73      101.55      4.65 o 
   0   2   2     2886.28     3108.35     94.89 o 
   1   2   2       30.33       45.27      2.35 o 
   2   2   2      831.36      814.90     35.54 o 
   3   2   2      157.02      145.92     12.47 o 
   4   2   2      383.71      367.32     21.69 o 
   5   2   2      433.81      382.44     24.41 o 
   6   2   2       14.89        8.96     11.99 o 
  -7   3   2       16.79       -0.28     10.13 o 
  -6   3   2      566.41      539.68     18.36 o 
  -5   3   2       88.22       91.75     10.98 o 
  -4   3   2      986.95      981.85     24.83 o 
  -3   3   2     1556.69     1584.13     36.59 o 
  -2   3   2      220.48      218.50      7.37 o 
  -1   3   2     2532.60     2595.60     66.11 o 
   0   3   2      119.29      172.62     11.10 o 
   1   3   2     1824.22     1832.19     46.18 o 
   2   3   2      827.69      850.74     37.99 o 
   3   3   2      323.16      303.33     19.10 o 
   4   3   2      702.51      653.11     33.16 o 
   5   3   2      117.85      124.62     16.13 o 
   6   3   2      208.02      217.43     22.27 o 
  -7   4   2      154.20      156.43     25.76 o 
  -6   4   2       34.02       37.55      8.16 o 
  -5   4   2      362.85      352.54     26.40 o 
  -4   4   2      627.71      625.47     36.42 o 
  -3   4   2      162.08      180.55      8.12 o 
  -2   4   2     1561.16     1647.66     37.97 o 
  -1   4   2      241.38      247.54      9.76 o 
   0   4   2      729.15      727.62     21.45 o 
   1   4   2      275.25      262.96     16.36 o 
   2   4   2       60.87       56.29      9.20 o 
   3   4   2      428.31      439.37     25.40 o 
   4   4   2        2.39        1.06      9.29 o 
   5   4   2       85.85       81.68     15.60 o 
  -6   5   2      504.45      505.12     18.68 o 
  -5   5   2      331.81      347.90     15.51 o 
  -4   5   2      272.67      277.05     15.97 o 
  -3   5   2     1640.58     1643.78     39.08 o 
  -2   5   2      122.92      126.16      5.93 o 
  -1   5   2      645.50      638.51     19.71 o 
   0   5   2      859.21      891.40     26.48 o 
   1   5   2       85.60       87.76     10.90 o 
   2   5   2      601.20      550.59     29.10 o 
   3   5   2       43.71       23.34     10.29 o 
   4   5   2      125.29      107.32     15.88 o 
   5   5   2      111.39      123.59     18.97 o 
  -6   6   2       31.10       31.99     11.66 o 
  -5   6   2        9.52       19.49      8.84 o 
  -4   6   2       88.82       93.38     10.91 o 
  -3   6   2      103.60      109.03      9.67 o 
  -2   6   2      477.16      514.58     25.50 o 
  -1   6   2      670.71      695.94     22.08 o 
   0   6   2       68.00       86.35      8.17 o 
   1   6   2      734.87      705.98     23.92 o 
   2   6   2       16.80       21.37      9.87 o 
   3   6   2      375.24      406.34     26.80 o 
   4   6   2      292.60      281.53     24.77 o 
  -5   7   2      277.02      261.94     14.09 o 
  -4   7   2       77.36       82.11     18.16 o 
  -3   7   2      326.19      321.41     21.94 o 
  -2   7   2      415.69      404.99     24.51 o 
  -1   7   2       21.84       31.51     11.69 o 
   0   7   2      451.01      471.17     21.32 o 
   1   7   2       77.66       93.85     13.32 o 
   2   7   2      108.59      112.20     11.76 o 
   3   7   2      119.08       93.63     16.26 o 
  -4   8   2       94.05       89.58     10.60 o 
  -3   8   2      396.08      403.89     26.72 o 
  -2   8   2        1.47      -17.16     12.12 o 
  -1   8   2      465.00      480.38     28.75 o 
   0   8   2      291.67      289.63     23.83 o 
   1   8   2      236.49      248.51     24.10 o 
   2   8   2      136.90      123.11     13.47 o 
  -2   9   2      347.42      304.76     25.77 o 
  -1   9   2        2.07        6.82     16.03 o 
   1 -10   3       28.12       44.59     15.47 o 
  -2  -9   3      158.56      180.11     20.78 o 
  -1  -9   3      799.21      810.74     38.33 o 
   0  -9   3      171.33      191.50     18.78 o 
   1  -9   3      336.37      321.28     22.71 o 
   2  -9   3      131.89      121.69     16.47 o 
   3  -9   3        0.53       -5.32      8.06 o 
  -3  -8   3        8.14        3.62      8.61 o 
  -2  -8   3      433.76      474.73     27.15 o 
  -1  -8   3       89.10       97.98     14.42 o 
   0  -8   3      142.26      128.74     14.40 o 
   1  -8   3      176.57      203.39     16.83 o 
   2  -8   3       58.42       72.10      8.37 o 
   3  -8   3       99.11      103.89      9.91 o 
   4  -8   3       75.81       76.46     10.01 o 
  -4  -7   3      141.44      140.60     17.67 o 
  -3  -7   3      251.22      256.65     24.60 o 
  -2  -7   3       19.68       22.83      6.87 o 
  -1  -7   3      347.22      350.14     14.50 o 
   0  -7   3      500.55      496.79     23.88 o 
   1  -7   3       36.11       43.34      9.66 o 
   2  -7   3      344.07      316.85     12.61 o 
   3  -7   3        1.84       -8.01      6.06 o 
   4  -7   3      148.42      127.56     10.34 o 
   5  -7   3       24.98        8.95      8.62 o 
  -5  -6   3        1.17       15.33     11.89 o 
  -4  -6   3      197.60      217.88     19.47 o 
  -3  -6   3      433.98      454.37     26.19 o 
  -2  -6   3      920.05      940.61     22.13 o 
  -1  -6   3      487.44      602.49     19.11 o 
   1  -6   3     1494.33     1508.68     36.02 o 
   2  -6   3      239.45      275.09     13.08 o 
   3  -6   3       48.89       57.14      6.90 o 
   4  -6   3      525.92      499.73     17.39 o 
   5  -6   3       21.33       18.67      8.15 o 
   6  -6   3       36.30       42.01     10.19 o 
  -6  -5   3        7.62        1.80     12.27 o 
  -5  -5   3      742.79      766.16     40.10 o 
  -4  -5   3       83.16      129.27     14.56 o 
  -3  -5   3      322.73      323.38     20.34 o 
  -2  -5   3     1024.12     1031.97     29.00 o 
   0  -5   3      392.44      371.05     15.19 o 
   1  -5   3      480.77      498.14     14.12 o 
   2  -5   3      794.76      786.81     20.68 o 
   3  -5   3      543.44      564.60     16.92 o 
   4  -5   3       65.80       63.90      9.15 o 
   5  -5   3      420.82      419.04     16.67 o 
   6  -5   3       14.50       20.82      9.19 o 
  -6  -4   3      274.85      276.28     23.13 o 
  -5  -4   3       82.73      116.35     14.93 o 
  -4  -4   3      167.02      170.10     15.82 o 
  -3  -4   3     1096.91     1089.38     30.51 o 
  -2  -4   3      375.11      397.88     13.16 o 
  -1  -4   3     4120.33     4093.64    102.74 o 
   0  -4   3      934.46      917.32     21.95 o 
   1  -4   3     5122.31     5221.93    113.73 o 
   2  -4   3     1830.96     1833.45     42.14 o 
   3  -4   3       22.50       30.50      5.13 o 
   4  -4   3      620.55      595.36     18.34 o 
   5  -4   3      106.03      119.37      9.93 o 
   6  -4   3       10.10       14.97      8.87 o 
  -6  -3   3      307.68      299.48     23.29 o 
  -5  -3   3      258.97      284.20     20.74 o 
  -4  -3   3      971.99      966.02     43.87 o 
  -3  -3   3       64.30       74.91      5.07 o 
  -2  -3   3     2248.46     2168.35     85.38 o 
  -1  -3   3       38.33       57.46      3.54 o 
   0  -3   3      188.85      175.78      5.84 o 
   1  -3   3      608.83      566.45     14.31 o 
   2  -3   3      458.07      487.10     11.21 o 
   3  -3   3      723.12      695.87     15.88 o 
   4  -3   3      350.98      370.49     13.03 o 
   5  -3   3      361.01      327.77     14.51 o 
   6  -3   3       65.57       60.73     13.77 o 
  -7  -2   3       52.79       54.11     15.15 o 
  -6  -2   3      458.67      448.03     28.06 o 
  -5  -2   3      996.39      984.29     45.71 o 
  -4  -2   3        4.75        8.00      2.79 o 
  -3  -2   3     1141.58     1063.98     22.79 o 
  -2  -2   3      956.11      912.92     21.55 o 
  -1  -2   3     1291.24     1257.32     35.08 o 
   0  -2   3     3658.35     3641.14     78.54 o 
   1  -2   3       66.36       87.60      5.16 o 
   2  -2   3     1857.17     1835.10     35.96 o 
   3  -2   3      133.53      134.92      7.49 o 
   4  -2   3      278.02      281.82      9.68 o 
   5  -2   3       81.96       85.66     11.86 o 
   6  -2   3        5.33       -7.96     11.24 o 
  -7  -1   3       50.59       36.15     13.80 o 
  -6  -1   3      213.98      242.20     19.85 o 
  -5  -1   3        0.19       -3.03      4.05 o 
  -4  -1   3      854.77      854.68     19.28 o 
  -3  -1   3     1528.32     1615.99     33.47 o 
  -2  -1   3     1436.33     1410.80     38.10 o 
  -1  -1   3     2207.36     2038.80     48.58 o 
   0  -1   3        0.19       -1.44      0.96 o 
   1  -1   3     5098.29     5239.66    130.51 o 
   2  -1   3      570.58      533.27     15.98 o 
   3  -1   3      110.74       95.38      9.19 o 
   4  -1   3     2137.24     2010.72     81.20 o 
   5  -1   3      184.31      197.32     16.30 o 
   6  -1   3       64.83       80.20     13.84 o 
  -7   0   3      165.96      187.23     19.36 o 
  -6   0   3        9.78       12.90      9.67 o 
  -5   0   3     1043.00     1187.36     33.01 o 
  -4   0   3      627.61      687.45     16.12 o 
  -3   0   3      189.80      191.61      6.26 o 
  -2   0   3     3993.04     4034.69     93.87 o 
  -1   0   3      156.80      154.05      6.77 o 
   0   0   3     1630.98     1588.23     38.16 o 
   1   0   3     1983.75     2022.22     84.26 o 
   2   0   3     1008.06     1010.59     27.07 o 
   3   0   3      860.06      861.65     23.86 o 
   4   0   3       90.59      106.14     11.53 o 
   5   0   3      727.11      688.66     34.26 o 
   6   0   3       55.42       59.47     13.61 o 
  -7   1   3       12.92        8.40      7.63 o 
  -6   1   3      265.52      314.05     10.72 o 
  -5   1   3      377.48      415.45     11.41 o 
  -4   1   3      257.32      248.93      6.71 o 
  -3   1   3     2077.50     2093.76     34.25 o 
  -2   1   3      268.95      300.85      6.03 o 
  -1   1   3     2928.48     2951.65     93.48 o 
   0   1   3     1388.15     1332.71     32.11 o 
   1   1   3     3488.40     3601.71     93.71 o 
   2   1   3     2427.77     2380.26     94.21 o 
   3   1   3        0.20        0.45      5.55 o 
   4   1   3     1333.77     1257.76     54.87 o 
   5   1   3      301.60      287.29     20.65 o 
   6   1   3       16.58        6.69     11.93 o 
  -7   2   3      343.43      366.06     20.01 o 
  -6   2   3      157.59      164.22     19.42 o 
  -5   2   3      160.90      158.49      8.96 o 
  -4   2   3      996.26      980.75     20.49 o 
  -3   2   3      133.91      133.01      5.22 o 
  -2   2   3     1625.47     1632.14     30.76 o 
  -1   2   3     1398.74     1471.74     29.08 o 
   0   2   3       88.61       78.48      3.83 o 
   1   2   3     1246.70     1163.17     24.35 o 
   2   2   3       28.65       24.22      6.52 o 
   3   2   3      528.09      502.70     26.24 o 
   4   2   3       97.51      117.29     13.69 o 
   5   2   3      251.56      214.50     19.05 o 
   6   2   3      113.01      115.83     18.01 o 
  -7   3   3       10.25       -1.61      7.07 o 
  -6   3   3      387.21      376.79     14.93 o 
  -5   3   3     1111.48     1157.70     29.55 o 
  -4   3   3        0.14       -0.14      4.05 o 
  -3   3   3     2151.67     2296.72     43.52 o 
  -2   3   3     2035.16     2166.25     40.72 o 
  -1   3   3      447.69      459.86     15.48 o 
   0   3   3     1821.26     1780.31     36.80 o 
   1   3   3      113.83      100.79      5.48 o 
   2   3   3     1055.28     1076.07     47.42 o 
   3   3   3      380.96      355.94     22.12 o 
   4   3   3      117.92      118.52     14.94 o 
   5   3   3      209.16      191.74     19.42 o 
  -7   4   3       26.55       22.77      7.26 o 
  -6   4   3       71.48       59.85     14.74 o 
  -5   4   3        1.42       -6.18      5.60 o 
  -4   4   3      334.24      327.77     11.79 o 
  -3   4   3       25.73       22.81      4.45 o 
  -2   4   3       85.63       86.58     16.58 o 
  -1   4   3     1326.79     1431.63     38.88 o 
   0   4   3      151.27      178.62     11.49 o 
   1   4   3      960.13      981.09     26.91 o 
   2   4   3      621.88      557.66     29.55 o 
   3   4   3      214.57      214.25     18.34 o 
   4   4   3      709.63      731.81     38.72 o 
   5   4   3       38.95       35.18     14.21 o 
  -6   5   3       34.14       22.15     15.03 o 
  -5   5   3      230.38      221.60     11.49 o 
  -4   5   3      353.47      382.48     13.55 o 
  -3   5   3       81.74       73.98      6.61 o 
  -2   5   3     1278.38     1408.03     39.10 o 
  -1   5   3      121.53      146.58      9.10 o 
   0   5   3      606.18      664.82     21.67 o 
   1   5   3      571.79      609.04     31.47 o 
   2   5   3       58.12       50.73     11.46 o 
   3   5   3      332.21      321.15     24.01 o 
   4   5   3        5.59       10.74     12.95 o 
  -6   6   3       35.87       21.81      9.09 o 
  -5   6   3      267.24      257.69     13.09 o 
  -4   6   3      133.09      144.84      9.71 o 
  -3   6   3      381.74      377.83     13.63 o 
  -2   6   3      128.96      142.23     14.64 o 
  -1   6   3      460.48      473.19     17.78 o 
   0   6   3      579.09      633.97     22.11 o 
   1   6   3        4.29       -6.26      6.78 o 
   2   6   3      718.05      691.19     37.17 o 
   3   6   3       14.57       10.04     12.41 o 
  -5   7   3       14.27       16.81      8.79 o 
  -4   7   3      239.60      234.29     13.78 o 
  -3   7   3       14.94       17.71     12.65 o 
  -2   7   3      200.70      198.82     18.63 o 
  -1   7   3      515.79      530.02     28.27 o 
   0   7   3      122.58      120.01     11.27 o 
   1   7   3      521.30      520.88     21.83 o 
   2   7   3       42.29       46.91     10.83 o 
  -4   8   3        9.13       23.54     16.32 o 
  -3   8   3      502.61      413.19     28.24 o 
  -2   8   3      273.18      254.93     23.10 o 
  -1   8   3      113.23      108.51     17.97 o 
   0   8   3      259.01      267.32     24.23 o 
   1   8   3      145.31      159.75     21.63 o 
   0 -10   4      224.74      196.35     21.24 o 
   1 -10   4       67.03       68.01     16.14 o 
  -2  -9   4       22.88        6.52     14.19 o 
  -1  -9   4      116.92      112.14     15.96 o 
   0  -9   4      271.22      274.65     21.40 o 
   1  -9   4       21.13       12.25     12.23 o 
   2  -9   4      137.74      121.22     16.38 o 
   3  -9   4       68.48       85.42     10.53 o 
  -4  -8   4       46.82       40.48     10.90 o 
  -3  -8   4       49.09       52.62     11.53 o 
  -2  -8   4       28.26       25.78     12.36 o 
  -1  -8   4      567.60      553.65     27.50 o 
   0  -8   4        7.50        9.74     10.02 o 
   1  -8   4      242.54      231.83     17.33 o 
   2  -8   4      417.93      397.06     15.36 o 
   3  -8   4       11.53       17.02      7.91 o 
   4  -8   4        4.04       10.99      8.44 o 
  -4  -7   4      407.71      431.09     28.33 o 
  -3  -7   4       70.37       80.85     10.46 o 
  -2  -7   4      420.67      432.54     16.84 o 
  -1  -7   4      113.51      126.70      8.47 o 
   0  -7   4      353.61      349.68     19.29 o 
   1  -7   4      110.12      134.61      8.59 o 
   2  -7   4        0.84       -1.85      5.68 o 
   3  -7   4      434.98      424.03     15.47 o 
   4  -7   4       24.18       14.42      9.96 o 
   5  -7   4      157.79      169.48     13.08 o 
  -5  -6   4      164.48      180.10     19.84 o 
  -4  -6   4       79.14      135.13     15.84 o 
  -3  -6   4      290.30      337.49     21.74 o 
  -2  -6   4       71.15      121.62     15.34 o 
  -1  -6   4     1068.57     1035.91     29.38 o 
   0  -6   4     1368.70     1339.47     48.86 o 
   1  -6   4       49.95       64.77      7.64 o 
   2  -6   4     3076.10     3009.54     68.28 o 
   3  -6   4      196.36      208.45     14.81 o 
   4  -6   4      155.34      161.15     14.38 o 
   5  -6   4      199.62      205.27     13.68 o 
  -6  -5   4       76.34      121.21     17.86 o 
  -5  -5   4        4.59       19.95     11.10 o 
  -4  -5   4      601.55      614.17     32.51 o 
  -3  -5   4      167.40      161.00     13.15 o 
  -2  -5   4      175.64      169.92      8.06 o 
  -1  -5   4     1057.88     1009.46     27.93 o 
   0  -5   4      536.12      558.43     15.27 o 
   1  -5   4      258.97      221.05      8.83 o 
   2  -5   4        1.82        0.42      4.06 o 
   3  -5   4      752.39      713.01     20.23 o 
   4  -5   4      161.91      149.31     10.02 o 
   5  -5   4        3.63       -0.71      7.43 o 
   6  -5   4      283.51      278.50     16.04 o 
  -6  -4   4       70.57       65.15     14.47 o 
  -5  -4   4      914.03      877.23     43.07 o 
  -4  -4   4      163.96      163.36     15.41 o 
  -3  -4   4      709.63      650.38     20.28 o 
  -2  -4   4      466.48      429.40     19.09 o 
  -1  -4   4       75.48       84.98      4.29 o 
   0  -4   4     1496.63     1448.89     33.21 o 
   1  -4   4      378.48      370.13     11.03 o 
   2  -4   4      766.26      803.11     17.37 o 
   3  -4   4      818.30      808.61     21.88 o 
   4  -4   4       64.13       67.66      7.59 o 
   5  -4   4      313.97      306.37     14.48 o 
   6  -4   4        7.24        3.20      9.05 o 
  -7  -3   4       48.88       50.46     15.44 o 
  -6  -3   4      261.81      249.59     21.40 o 
  -5  -3   4       23.09       34.16     10.13 o 
  -4  -3   4      410.86      394.69     10.62 o 
  -3  -3   4      692.26      672.78     19.26 o 
  -2  -3   4      108.33      128.75      6.87 o 
  -1  -3   4     1925.77     1902.20     45.99 o 
   0  -3   4      207.74      206.77      6.59 o 
   1  -3   4      565.88      559.26     19.17 o 
   2  -3   4     1723.26     1695.06     33.73 o 
   3  -3   4       72.50       79.25      4.90 o 
   4  -3   4      388.98      371.28     14.06 o 
   5  -3   4      532.27      538.51     19.17 o 
   6  -3   4        4.97       -0.52     12.11 o 
  -7  -2   4      399.95      438.36     29.72 o 
  -6  -2   4        7.98       23.53     11.18 o 
  -5  -2   4      625.43      562.06     29.90 o 
  -4  -2   4     1357.45     1358.29     29.35 o 
  -3  -2   4       23.91       28.39      3.22 o 
  -2  -2   4     1224.25     1215.94     26.10 o 
  -1  -2   4     1400.47     1386.87     27.46 o 
   0  -2   4      508.24      511.46     15.18 o 
   1  -2   4      931.49      928.81     21.88 o 
   2  -2   4      111.88      114.28      5.03 o 
   3  -2   4     1127.66     1128.61     24.35 o 
   4  -2   4      124.79      137.36      7.35 o 
   5  -2   4      435.43      420.79     16.42 o 
   6  -2   4      312.83      304.97     21.63 o 
  -7  -1   4       59.05       54.04     14.32 o 
  -6  -1   4      127.09      139.44     15.86 o 
  -5  -1   4      344.38      359.78     14.23 o 
  -4  -1   4       24.94       37.01      4.95 o 
  -3  -1   4     1316.36     1298.33     27.85 o 
  -2  -1   4      659.47      612.45     17.05 o 
  -1  -1   4      569.94      526.59     14.91 o 
   0  -1   4     2533.51     2539.33     40.60 o 
   1  -1   4       65.24       78.98      3.94 o 
   2  -1   4     4424.89     4559.31     91.68 o 
   3  -1   4      491.86      468.67     23.44 o 
   4  -1   4      556.59      544.06     27.65 o 
   5  -1   4      986.70      942.73     43.60 o 
   6  -1   4        4.26        7.71     11.51 o 
  -7   0   4      181.32      226.85     13.12 o 
  -6   0   4      670.74      729.67     36.76 o 
  -5   0   4       21.36       15.89      4.27 o 
  -4   0   4     1222.06     1204.69     31.01 o 
  -3   0   4      474.32      488.51     14.45 o 
  -2   0   4      367.72      371.96      8.13 o 
  -1   0   4     2246.80     2129.47     72.12 o 
   0   0   4       30.73       32.51      3.61 o 
   1   0   4      555.61      484.23     15.00 o 
   2   0   4      246.00      219.34     14.21 o 
   3   0   4      514.27      503.86     15.67 o 
   4   0   4      270.10      247.02     17.89 o 
   5   0   4       57.03       41.06     11.25 o 
   6   0   4      389.91      413.23     27.81 o 
  -7   1   4      264.12      331.21     19.11 o 
  -6   1   4      148.97      158.81     29.20 o 
  -5   1   4     1491.45     1584.16     31.38 o 
  -4   1   4      576.57      580.87     11.58 o 
  -3   1   4     1474.48     1500.54     25.10 o 
  -2   1   4     3931.31     4068.90     64.47 o 
  -1   1   4      224.24      265.52      6.80 o 
   0   1   4     2546.31     2495.43     59.19 o 
   1   1   4      717.05      670.43     22.31 o 
   2   1   4      344.47      370.46     12.37 o 
   3   1   4     1074.11     1099.04     48.67 o 
   4   1   4        0.70       -0.02      8.34 o 
   5   1   4      365.68      350.32     24.07 o 
   6   1   4       43.43       47.61     14.78 o 
  -7   2   4       21.38        5.27      9.54 o 
  -6   2   4      394.06      396.77     14.02 o 
  -5   2   4       35.81       41.96      7.41 o 
  -4   2   4      463.76      458.96     11.46 o 
  -3   2   4      672.30      662.58     14.19 o 
  -2   2   4      581.43      660.84     12.00 o 
  -1   2   4      901.12      855.35     17.97 o 
   0   2   4      740.48      748.83     17.01 o 
   1   2   4      204.96      188.99      6.46 o 
   2   2   4     1161.33     1205.69     52.53 o 
   3   2   4       22.87       13.76      8.58 o 
   4   2   4      606.10      527.00     30.17 o 
   5   2   4      309.64      282.93     23.01 o 
  -7   3   4      214.66      211.04     18.72 o 
  -6   3   4        4.73        4.99      5.34 o 
  -5   3   4      784.96      805.22     18.37 o 
  -4   3   4      735.40      730.92     16.47 o 
  -3   3   4        3.77       -1.23      2.93 o 
  -2   3   4     1374.40     1410.80     29.04 o 
  -1   3   4     1238.47     1274.99     38.44 o 
   0   3   4      267.18      273.93      8.44 o 
   1   3   4     1168.99     1153.66     24.97 o 
   2   3   4       52.58       56.38     10.57 o 
   3   3   4      456.81      487.96     28.78 o 
   4   3   4      140.94      184.17     19.26 o 
   5   3   4       77.85       96.72     17.14 o 
  -7   4   4      249.87      183.85     18.43 o 
  -6   4   4        5.00        5.24      5.81 o 
  -5   4   4      215.29      218.20     11.45 o 
  -4   4   4       73.19       81.34      9.98 o 
  -3   4   4     1092.69     1112.09     27.25 o 
  -2   4   4      178.09      184.88      9.50 o 
  -1   4   4      240.06      237.81      7.39 o 
   0   4   4     1171.34     1149.84     28.39 o 
   1   4   4       25.19       23.03      9.11 o 
   2   4   4      282.87      334.04     23.13 o 
   3   4   4      463.82      436.78     28.22 o 
   4   4   4      128.47      164.59     20.18 o 
  -6   5   4      588.03      566.81     33.67 o 
  -5   5   4       18.46       20.48     14.42 o 
  -4   5   4      470.15      466.09     23.25 o 
  -3   5   4      322.02      328.34     11.93 o 
  -2   5   4      250.77      251.19     12.56 o 
  -1   5   4      591.16      587.80     15.53 o 
   0   5   4      111.04      134.12     11.83 o 
   1   5   4      732.86      732.09     37.47 o 
   2   5   4      369.47      361.67     25.69 o 
   3   5   4       46.41       66.98     15.77 o 
   4   5   4      168.65      169.41     21.93 o 
  -5   6   4      219.08      223.66     18.02 o 
  -4   6   4      219.74      227.25     14.42 o 
  -3   6   4      485.61      449.84     25.24 o 
  -2   6   4     1302.75     1243.41     49.54 o 
  -1   6   4       16.83       19.58      5.05 o 
   0   6   4      977.32     1001.98     31.71 o 
   1   6   4      234.13      251.66     15.26 o 
   2   6   4        4.02        0.88     12.03 o 
   3   6   4      228.57      230.87     24.33 o 
  -5   7   4       76.13       70.65     17.92 o 
  -4   7   4       11.41        3.73     14.06 o 
  -3   7   4      144.71      128.24     17.14 o 
  -2   7   4      182.89      163.43     18.00 o 
  -1   7   4       65.78       60.59      8.19 o 
   0   7   4       72.74       91.64     23.48 o 
   1   7   4      135.36      128.72     13.18 o 
   2   7   4      209.01      243.92     17.00 o 
  -3   8   4        4.51      -15.51     14.02 o 
  -2   8   4      241.80      209.18     22.12 o 
  -1   8   4      225.97      234.67     22.81 o 
   0   8   4       47.76       51.69     17.85 o 
   0 -10   5       88.28       71.11     16.83 o 
   1 -10   5       41.71       45.88     15.34 o 
  -2  -9   5      206.63      238.68     20.88 o 
  -1  -9   5       78.49       93.29     14.86 o 
   0  -9   5       19.35       16.42     12.49 o 
   1  -9   5      178.97      189.83     18.12 o 
   2  -9   5        4.88        3.13      8.15 o 
   3  -9   5       16.84       24.53     18.02 o 
  -4  -8   5        3.74        3.88      9.14 o 
  -3  -8   5      297.74      282.88     15.62 o 
  -2  -8   5       39.00       39.03     12.24 o 
  -1  -8   5       88.30       85.79     12.60 o 
   0  -8   5      561.94      538.81     27.13 o 
   1  -8   5       86.00       83.43     12.86 o 
   2  -8   5      293.93      301.84     13.96 o 
   3  -8   5      955.04      878.62     26.01 o 
   4  -8   5        2.71        0.07      8.54 o 
  -5  -7   5        3.80       -1.06     12.10 o 
  -4  -7   5      100.26      108.43     10.84 o 
  -3  -7   5      253.07      273.20     14.12 o 
  -2  -7   5       50.98       53.60      5.69 o 
  -1  -7   5      230.70      212.37     15.29 o 
   0  -7   5       80.36       85.64     11.20 o 
   1  -7   5      652.41      665.86     19.57 o 
   2  -7   5       11.86       15.82      6.50 o 
   3  -7   5      169.31      148.46     10.40 o 
   4  -7   5      297.36      270.67     14.33 o 
   5  -7   5        2.02       -8.33      8.72 o 
  -5  -6   5      393.40      388.18     27.19 o 
  -4  -6   5      455.99      469.61     27.89 o 
  -3  -6   5      111.35      135.51      9.53 o 
  -2  -6   5      761.58      732.88     18.20 o 
  -1  -6   5       32.82       36.72      5.24 o 
   0  -6   5      717.82      762.41     30.91 o 
   1  -6   5      266.34      254.14     14.49 o 
   2  -6   5       77.63       70.30     14.62 o 
   3  -6   5      566.16      543.10     17.51 o 
   4  -6   5       66.17       64.00      8.78 o 
   5  -6   5      166.50      154.76     12.53 o 
  -6  -5   5      301.19      319.20     25.64 o 
  -5  -5   5      175.06      197.49     19.15 o 
  -4  -5   5      166.40      165.21     15.76 o 
  -3  -5   5      718.75      678.47     32.61 o 
  -2  -5   5       22.87       23.85      3.78 o 
  -1  -5   5      142.32      133.43      7.31 o 
   0  -5   5      570.02      575.80     15.73 o 
   1  -5   5      115.72      136.24      7.05 o 
   2  -5   5      406.41      405.13     13.41 o 
   3  -5   5       96.98      108.57      8.13 o 
   4  -5   5      338.90      340.68     20.06 o 
   5  -5   5       82.93       80.00     13.51 o 
  -6  -4   5      249.92      270.85     22.50 o 
  -5  -4   5      293.75      275.64     20.87 o 
  -4  -4   5     1167.46     1086.35     48.66 o 
  -3  -4   5      244.83      239.91     11.44 o 
  -2  -4   5     1091.91     1080.07     24.03 o 
  -1  -4   5      650.05      637.35     17.61 o 
   0  -4   5       26.55       34.22      3.69 o 
   1  -4   5      896.06      886.70     21.93 o 
   2  -4   5       28.27       42.00      3.74 o 
   3  -4   5       98.22      106.04     17.97 o 
   4  -4   5      324.05      334.31     15.88 o 
   5  -4   5       12.61        6.39      7.88 o 
   6  -4   5      275.80      326.78     23.04 o 
  -7  -3   5       79.35       55.95     15.53 o 
  -6  -3   5        8.72        6.78     10.61 o 
  -5  -3   5      419.70      426.82     25.16 o 
  -4  -3   5        8.25        5.56      4.77 o 
  -3  -3   5      959.86      958.63     21.67 o 
  -2  -3   5      830.95      790.70     17.11 o 
  -1  -3   5      196.78      204.13      7.44 o 
   0  -3   5     1414.24     1413.70     27.03 o 
   1  -3   5      140.58      129.43      5.96 o 
   2  -3   5     1068.60     1052.17     22.42 o 
   3  -3   5     1657.88     1680.52     34.83 o 
   4  -3   5       32.93       29.13      7.34 o 
   5  -3   5      657.79      654.53     29.42 o 
   6  -3   5      233.17      234.96     20.80 o 
  -7  -2   5       27.12       30.57     13.81 o 
  -6  -2   5      589.67      620.17     33.98 o 
  -5  -2   5      214.24      193.81     10.96 o 
  -4  -2   5      876.25      825.10     19.60 o 
  -3  -2   5     1325.44     1248.83     32.27 o 
  -2  -2   5      130.06      114.07      7.89 o 
  -1  -2   5     1503.83     1462.95     29.18 o 
   0  -2   5      336.67      328.57      7.53 o 
   1  -2   5      670.17      634.40     13.52 o 
   2  -2   5      195.39      183.52      5.86 o 
   3  -2   5       87.04       95.95      5.93 o 
   4  -2   5      423.94      423.03     15.76 o 
   5  -2   5        2.49        8.46     11.15 o 
   6  -2   5      214.00      260.60     21.81 o 
  -6  -1   5       83.25       73.54     13.38 o 
  -5  -1   5     1112.16     1083.92     25.05 o 
  -4  -1   5     1475.54     1470.89     58.46 o 
  -3  -1   5       91.19      116.37      6.90 o 
  -2  -1   5     4133.90     4099.02     96.86 o 
  -1  -1   5     1157.72     1231.92     31.46 o 
   0  -1   5      855.63      792.51     13.82 o 
   1  -1   5     1535.54     1299.16    157.11 o 
   2  -1   5       94.06      106.72     16.10 o 
   3  -1   5      811.80      820.25     24.10 o 
   4  -1   5      138.78      145.52     14.42 o 
   5  -1   5      163.44      182.79     17.90 o 
  -6   0   5      103.01      120.60      7.16 o 
  -5   0   5      702.35      706.27     16.16 o 
  -4   0   5      203.16      201.50      6.88 o 
  -3   0   5     1502.64     1457.83     27.99 o 
  -2   0   5       64.58       66.11      5.20 o 
  -1   0   5     3164.09     3256.63     77.32 o 
   0   0   5      742.46      741.87     20.04 o 
   1   0   5       14.10        8.17      2.95 o 
   2   0   5      681.89      603.73     23.61 o 
   3   0   5      166.79      163.53     15.25 o 
   4   0   5      146.15      154.87     15.96 o 
   5   0   5      274.44      263.08     21.46 o 
  -6   1   5      270.04      279.12     18.27 o 
  -5   1   5      355.27      362.32     10.38 o 
  -4   1   5     2592.55     2620.36     43.09 o 
  -3   1   5      188.11      195.79      5.16 o 
  -2   1   5     1630.26     1659.35     33.10 o 
  -1   1   5     2105.40     2097.45     41.10 o 
   0   1   5       29.07       35.31      4.19 o 
   1   1   5     1368.23     1362.09     29.33 o 
   2   1   5      329.62      339.86     12.48 o 
   3   1   5      203.67      205.98     17.80 o 
   4   1   5      327.67      315.75     23.08 o 
   5   1   5        3.30       -5.50     11.39 o 
  -7   2   5      157.22      134.45     16.24 o 
  -6   2   5      121.65      124.32     14.03 o 
  -5   2   5      129.36      129.20      6.37 o 
  -4   2   5       87.71      101.40      9.15 o 
  -3   2   5       97.87       87.85      3.78 o 
  -2   2   5     1623.81     1621.38     32.76 o 
  -1   2   5      264.24      274.12      7.92 o 
   0   2   5     1494.44     1439.42     49.96 o 
   1   2   5      400.91      400.21     11.02 o 
   2   2   5      477.93      536.39     29.27 o 
   3   2   5      333.67      380.31     24.94 o 
   4   2   5        5.72       12.19     12.07 o 
   5   2   5      364.36      388.90     28.74 o 
  -7   3   5        0.09       -9.44     11.08 o 
  -6   3   5      274.23      268.76     19.45 o 
  -5   3   5      604.56      591.59     14.69 o 
  -4   3   5      774.04      788.02     17.37 o 
  -3   3   5     1173.44     1164.08     20.61 o 
  -2   3   5        0.12        0.75      3.11 o 
  -1   3   5     1515.02     1508.73     27.82 o 
   0   3   5      231.17      227.41      8.27 o 
   1   3   5      157.56      160.77      7.63 o 
   2   3   5      873.85      928.71     45.37 o 
   3   3   5        3.74        5.46     11.06 o 
   4   3   5      224.32      214.68     22.68 o 
  -6   4   5      151.05      116.74     15.22 o 
  -5   4   5      228.51      233.35     13.03 o 
  -4   4   5      497.87      493.50     12.76 o 
  -3   4   5        0.22       -1.10      4.39 o 
  -2   4   5     2130.54     2090.26     42.54 o 
  -1   4   5      959.60      950.18     19.89 o 
   0   4   5      531.81      537.88     12.51 o 
   1   4   5     1684.93     1703.98     73.78 o 
   2   4   5        3.20        9.76     11.59 o 
   3   4   5      234.43      295.89     25.67 o 
   4   4   5       76.18       75.45     18.78 o 
  -6   5   5        4.16        0.08     11.54 o 
  -5   5   5      545.76      521.06     27.54 o 
  -4   5   5        0.88        2.23      4.76 o 
  -3   5   5      298.13      268.78     12.58 o 
  -2   5   5      142.77      141.76     11.23 o 
  -1   5   5     1119.53     1094.81     25.66 o 
   0   5   5      152.33      159.76      8.44 o 
   1   5   5       37.54       24.34     12.77 o 
   2   5   5      602.67      622.21     36.96 o 
   3   5   5       86.08      116.25     19.93 o 
  -5   6   5       11.96       -1.72     11.66 o 
  -4   6   5      431.85      396.66     24.38 o 
  -3   6   5       28.76       24.32      7.51 o 
  -2   6   5      223.53      204.33     11.55 o 
  -1   6   5      706.73      685.45     22.96 o 
   0   6   5       25.10       31.52     11.37 o 
   1   6   5      488.56      518.24     22.03 o 
   2   6   5      196.31      199.00     22.80 o 
  -4   7   5      171.92      147.30     17.01 o 
  -3   7   5       71.29       54.01     13.92 o 
  -2   7   5      329.79      275.83     38.19 o 
  -1   7   5        7.28       14.92     13.72 o 
   0   7   5      188.19      234.04     27.69 o 
   1   7   5      118.96      147.56     32.14 o 
  -2   8   5       23.82        7.02     14.42 o 
  -2  -9   6        3.98       13.27     12.56 o 
  -1  -9   6      156.51      143.90     10.94 o 
   0  -9   6       22.10       33.53     12.70 o 
   1  -9   6       12.79        9.10     12.15 o 
   2  -9   6      234.73      240.52     16.91 o 
   3  -9   6       56.21       49.36     10.49 o 
  -4  -8   6      302.26      286.48     16.79 o 
  -3  -8   6       24.81       27.36      8.31 o 
  -2  -8   6      314.26      285.53     19.68 o 
  -1  -8   6      119.66      126.53      9.48 o 
   0  -8   6      425.76      397.40     22.33 o 
   1  -8   6      370.26      384.75     15.27 o 
   2  -8   6       26.81       17.07      7.88 o 
   3  -8   6      210.90      217.20     20.60 o 
   4  -8   6       97.68      106.86     22.37 o 
  -5  -7   6      314.51      291.19     24.74 o 
  -4  -7   6        0.61       -1.94      7.39 o 
  -3  -7   6      426.29      446.03     17.76 o 
  -2  -7   6      229.59      236.73     11.86 o 
  -1  -7   6      138.37      142.77      9.70 o 
   0  -7   6       88.54       91.13     11.19 o 
   1  -7   6        8.16        7.49      6.12 o 
   2  -7   6      179.59      180.28     10.65 o 
   3  -7   6       18.62        9.91      7.30 o 
   4  -7   6       26.20       11.55      8.59 o 
  -5  -6   6        0.19        0.61     10.54 o 
  -4  -6   6      761.23      676.41     35.21 o 
  -3  -6   6      444.30      431.03     15.98 o 
  -2  -6   6       63.43       63.63      7.12 o 
  -1  -6   6      954.31      902.31     25.04 o 
   0  -6   6        3.01        2.38      6.39 o 
   1  -6   6      422.89      422.42     14.14 o 
   2  -6   6      186.12      200.00     10.35 o 
   3  -6   6      106.67       97.65      8.89 o 
   4  -6   6       67.80       67.57      9.26 o 
   5  -6   6        6.71        4.07      8.81 o 
  -6  -5   6        1.66       -8.95     11.19 o 
  -5  -5   6      138.62      170.45     17.66 o 
  -4  -5   6      175.90      169.97     15.91 o 
  -3  -5   6      257.25      239.11      9.19 o 
  -2  -5   6     1087.63     1080.22     28.97 o 
  -1  -5   6       20.31       21.83      4.36 o 
   0  -5   6      794.00      791.81     17.16 o 
   1  -5   6      377.73      366.54     12.14 o 
   2  -5   6      170.94      184.39      9.36 o 
   3  -5   6      651.92      643.40     19.47 o 
   4  -5   6      182.20      157.22     11.05 o 
   5  -5   6      217.28      218.05     13.83 o 
  -6  -4   6      294.38      291.67     23.16 o 
  -5  -4   6      335.49      358.39     23.65 o 
  -4  -4   6       66.90       69.73      6.88 o 
  -3  -4   6     1324.00     1219.09     47.65 o 
  -2  -4   6      177.86      175.14      8.19 o 
  -1  -4   6     1046.66     1015.92     26.60 o 
   0  -4   6      704.03      720.37     15.44 o 
   1  -4   6       91.26      102.61     11.22 o 
   2  -4   6      679.04      656.17     15.72 o 
   3  -4   6       15.28       12.50      5.78 o 
   4  -4   6      282.40      280.30     13.29 o 
   5  -4   6       43.98       51.03      9.56 o 
  -7  -3   6       44.96       55.76     15.17 o 
  -6  -3   6      316.75      325.62     23.84 o 
  -5  -3   6       65.08       45.50     10.49 o 
  -4  -3   6     1520.76     1481.58     38.11 o 
  -3  -3   6      180.58      173.21     16.50 o 
  -2  -3   6     1292.92     1324.25     27.32 o 
  -1  -3   6     2293.75     2340.17     56.66 o 
   0  -3   6       76.06       78.55      3.73 o 
   1  -3   6     1385.33     1329.85     26.35 o 
   2  -3   6       38.47       32.57      4.14 o 
   3  -3   6      699.32      678.72     19.81 o 
   4  -3   6      259.87      256.74     12.78 o 
   5  -3   6       41.73       27.69     12.77 o 
  -5  -2   6      412.40      426.40     15.43 o 
  -4  -2   6      162.26      167.81      9.37 o 
  -3  -2   6     1272.10     1195.97     31.84 o 
  -2  -2   6      958.04      925.86     19.76 o 
  -1  -2   6      394.72      395.51      9.65 o 
   0  -2   6     3122.51     3166.27     58.28 o 
   1  -2   6       30.81       31.87      3.13 o 
   2  -2   6      504.92      495.20     11.06 o 
   3  -2   6      214.32      211.37     14.13 o 
   4  -2   6       46.11       53.30      7.95 o 
   5  -2   6      137.71      151.28     16.51 o 
  -5  -1   6        1.58        6.56      5.36 o 
  -4  -1   6     1933.59     1913.87     75.84 o 
  -3  -1   6     2238.65     2157.47     53.54 o 
  -2  -1   6      563.43      539.93     16.82 o 
  -1  -1   6     3528.59     3605.31     85.90 o 
   0  -1   6      428.37      415.88      9.71 o 
   1  -1   6      667.83      574.98     50.01 o 
   2  -1   6      886.43      855.52     25.55 o 
   3  -1   6       36.63       36.04      5.80 o 
   4  -1   6      397.84      430.73     26.55 o 
   5  -1   6       19.13       23.20     12.74 o 
  -6   0   6       56.48       54.06      7.89 o 
  -5   0   6       14.22        9.57      5.68 o 
  -4   0   6      138.78      142.98      5.83 o 
  -3   0   6      176.36      171.10      7.77 o 
  -2   0   6      320.37      258.30     10.36 o 
  -1   0   6      327.62      317.79     11.47 o 
   0   0   6     1930.84     2005.62     49.20 o 
   1   0   6     1149.91     1052.83     63.44 o 
   2   0   6       67.50       69.86      6.42 o 
   3   0   6      931.84      992.46     47.06 o 
   4   0   6       14.76       36.01     12.72 o 
   5   0   6      142.15      176.25     20.60 o 
  -6   1   6      260.41      272.92     23.93 o 
  -5   1   6      289.13      298.27     16.38 o 
  -4   1   6       21.21       28.07      5.77 o 
  -3   1   6     2554.66     2535.95     47.41 o 
  -2   1   6      423.37      452.27     14.66 o 
  -1   1   6      870.49      769.20     16.86 o 
   0   1   6     1640.64     1626.65     40.67 o 
   1   1   6      113.54      126.77     10.41 o 
   2   1   6      636.65      643.05     20.50 o 
   3   1   6      204.33      207.68     20.07 o 
   4   1   6      171.09      199.75     21.34 o 
   5   1   6      110.26       88.04     18.61 o 
  -7   2   6       91.38       85.74     15.18 o 
  -6   2   6      644.45      623.11     21.59 o 
  -5   2   6        0.92       -0.92      6.10 o 
  -4   2   6      896.46      925.58     26.65 o 
  -3   2   6       82.34       74.87      5.51 o 
  -2   2   6      749.39      741.43     21.41 o 
  -1   2   6     2409.29     2295.76     72.04 o 
   0   2   6        3.73        5.02      3.73 o 
   1   2   6     1714.55     1621.48     34.84 o 
   2   2   6      713.77      704.73     37.50 o 
   3   2   6      444.08      490.27     31.59 o 
   4   2   6      230.70      265.34     24.97 o 
  -7   3   6      229.93      193.38     19.27 o 
  -6   3   6      132.88      104.14     14.53 o 
  -5   3   6      207.95      201.64     12.12 o 
  -4   3   6      423.75      407.19     15.48 o 
  -3   3   6      402.25      390.40     14.69 o 
  -2   3   6      458.66      434.97     21.05 o 
  -1   3   6       27.43       21.40      3.89 o 
   0   3   6     2353.17     2261.52     47.64 o 
   1   3   6        4.19        6.06     10.48 o 
   2   3   6      571.78      577.66     34.70 o 
   3   3   6      548.66      564.07     35.72 o 
   4   3   6       13.86       10.12     15.55 o 
  -6   4   6      299.36      302.47     22.36 o 
  -5   4   6       24.32       14.37     10.88 o 
  -4   4   6      476.63      473.66     20.13 o 
  -3   4   6      706.26      649.20     57.99 o 
  -2   4   6      304.68      314.33     13.08 o 
  -1   4   6     1114.46     1083.37     21.77 o 
   0   4   6      367.94      369.75     13.57 o 
   1   4   6      223.13      221.46     21.68 o 
   2   4   6      700.90      763.41     42.77 o 
   3   4   6        4.84      -21.70     14.46 o 
  -6   5   6       41.21       36.27     13.91 o 
  -5   5   6       19.17       38.17     12.69 o 
  -4   5   6      234.52      212.82     17.48 o 
  -3   5   6       27.50       18.66      9.46 o 
  -2   5   6       12.60        9.45      5.55 o 
  -1   5   6      234.02      249.92     18.29 o 
   0   5   6      314.40      338.08     28.26 o 
   1   5   6      269.33      301.56     26.27 o 
   2   5   6        3.53       -8.39     14.56 o 
   3   5   6      415.22      425.63     34.85 o 
  -5   6   6      128.67      126.79     17.21 o 
  -4   6   6       17.97       21.44     11.40 o 
  -3   6   6      693.23      647.28     30.06 o 
  -2   6   6      150.85      139.44     10.57 o 
  -1   6   6       95.00      100.46      8.21 o 
   0   6   6      540.97      616.53     56.56 o 
   1   6   6        0.22       -2.36     10.02 o 
   2   6   6      150.62      183.13     24.68 o 
  -4   7   6      235.81      232.39     20.22 o 
  -3   7   6       79.86       68.81     12.99 o 
  -2   7   6       23.59        8.66     10.22 o 
  -1   7   6      339.39      380.07     26.49 o 
   0   7   6        7.51       10.45     11.00 o 
  -2  -9   7      204.82      186.95     18.03 o 
  -1  -9   7        1.65       -4.25      7.41 o 
   0  -9   7      158.21      149.74     11.25 o 
   1  -9   7        4.40       16.69     12.12 o 
   2  -9   7       21.51        9.82      9.12 o 
  -4  -8   7      149.61      152.71     13.03 o 
  -3  -8   7      429.77      427.55     24.76 o 
  -2  -8   7        3.37       -9.14      6.09 o 
  -1  -8   7      182.95      175.30     11.05 o 
   0  -8   7      146.02      140.45     10.16 o 
   1  -8   7      116.16      124.40     10.36 o 
   2  -8   7      190.70      188.94     12.14 o 
   3  -8   7        1.15       -6.96      8.13 o 
  -4  -7   7       86.20       95.25     10.16 o 
  -3  -7   7        5.65        0.70      9.51 o 
  -2  -7   7      423.23      407.49     20.21 o 
  -1  -7   7      269.82      245.13     13.08 o 
   0  -7   7      123.57      130.50      9.15 o 
   1  -7   7      329.16      342.06     13.72 o 
   2  -7   7        0.14       -7.24      6.36 o 
   3  -7   7      234.75      235.21     13.05 o 
   4  -7   7       90.12       93.99     10.98 o 
  -5  -6   7      274.20      261.35     22.40 o 
  -4  -6   7        0.17       -9.01      6.01 o 
  -3  -6   7      413.08      422.98     15.91 o 
  -2  -6   7      361.98      361.69     13.71 o 
  -1  -6   7       94.16       94.66      7.32 o 
   0  -6   7      656.58      654.80     15.64 o 
   1  -6   7       11.20       12.95      5.54 o 
   2  -6   7      270.26      273.97     12.16 o 
   3  -6   7      115.46      125.61     10.37 o 
   4  -6   7      144.44      140.24     11.55 o 
  -6  -5   7       81.23       54.04     14.82 o 
  -5  -5   7       16.68        9.65     10.23 o 
  -4  -5   7      342.37      292.05     19.11 o 
  -3  -5   7      438.00      425.86     15.10 o 
  -2  -5   7      152.54      163.43      8.84 o 
  -1  -5   7      992.07      978.45     26.55 o 
   0  -5   7      153.11      151.56      6.67 o 
   1  -5   7      539.29      523.45     13.24 o 
   2  -5   7      278.39      267.44     11.46 o 
   3  -5   7      221.56      199.62     11.02 o 
   4  -5   7      390.05      383.45     16.14 o 
   5  -5   7        0.62       -2.00     14.47 o 
  -4  -4   7      148.02      147.44     13.45 o 
  -3  -4   7      111.38      110.23     10.97 o 
  -2  -4   7     1120.89     1081.66     28.64 o 
  -1  -4   7       13.73        8.37      4.15 o 
   0  -4   7      884.64      879.62     18.42 o 
   1  -4   7      814.36      848.44     18.45 o 
   2  -4   7      136.20      150.92      7.27 o 
   3  -4   7      281.92      292.76     10.37 o 
   4  -4   7        4.27        1.36      7.54 o 
   5  -4   7      106.40      132.70     17.00 o 
  -5  -3   7      179.72      190.93     10.97 o 
  -4  -3   7      710.45      684.67     21.97 o 
  -3  -3   7     2084.36     2008.34     40.61 o 
  -2  -3   7      181.36      180.30      6.44 o 
  -1  -3   7     2061.46     2092.82     51.26 o 
   0  -3   7     1340.67     1325.88     25.99 o 
   1  -3   7       94.52       95.69      8.35 o 
   2  -3   7      738.21      697.94     26.60 o 
   3  -3   7       46.05       43.62      4.93 o 
   4  -3   7      233.89      243.95     12.41 o 
   5  -3   7      113.06      108.44     15.97 o 
  -5  -2   7       75.49       88.70      8.26 o 
  -4  -2   7       98.43      103.24      9.31 o 
  -3  -2   7       47.40       44.23      6.35 o 
  -2  -2   7      876.52      903.55     25.69 o 
  -1  -2   7       13.02        9.51      2.13 o 
   0  -2   7      133.12      130.65      4.83 o 
   1  -2   7     1611.94     1590.18     31.16 o 
   2  -2   7       92.75      103.68      6.32 o 
   3  -2   7      444.75      468.50     15.13 o 
   4  -2   7      320.07      362.03     15.85 o 
   5  -2   7       72.33       52.94     13.96 o 
  -6  -1   7      189.82      218.59     12.58 o 
  -5  -1   7      650.16      656.81     21.31 o 
  -4  -1   7       20.28       21.47      6.09 o 
  -3  -1   7      469.89      452.49     15.79 o 
  -2  -1   7     1991.42     1979.44     49.89 o 
  -1  -1   7      149.68      145.80      8.31 o 
   0  -1   7     1481.80     1394.34     27.31 o 
   1  -1   7      264.66      237.20     21.50 o 
   2  -1   7      728.35      667.33     31.82 o 
   3  -1   7      267.83      276.96     21.84 o 
   4  -1   7        7.65        4.52     11.94 o 
   5  -1   7      184.69      200.63     22.18 o 
  -6   0   7      450.19      449.30     23.68 o 
  -5   0   7      362.67      385.11     15.42 o 
  -4   0   7      378.88      385.62     14.81 o 
  -3   0   7      685.58      687.73     25.95 o 
  -2   0   7      416.15      399.79     14.19 o 
  -1   0   7     1423.42     1351.69     43.42 o 
   0   0   7      402.69      413.43     14.01 o 
   1   0   7      574.64      552.74     23.13 o 
   2   0   7     1009.84      958.86     33.04 o 
   3   0   7        9.94        4.40     11.53 o 
   4   0   7      582.19      611.71     36.68 o 
   5   0   7       16.45       14.61     15.45 o 
  -7   1   7      454.22      443.28     76.96 o 
  -6   1   7       53.00       39.30      9.83 o 
  -5   1   7     1243.04     1224.71     34.28 o 
  -4   1   7      237.09      236.37     11.90 o 
  -3   1   7        3.15        4.21      4.98 o 
  -2   1   7     1325.11     1286.19     34.19 o 
  -1   1   7       16.27        9.00      3.33 o 
   0   1   7      615.98      598.79     19.78 o 
   1   1   7     1554.95     1524.56     60.50 o 
   2   1   7      428.36      353.08     25.55 o 
   3   1   7      733.38      759.41     41.90 o 
   4   1   7       86.54      108.69     19.57 o 
  -7   2   7        0.53      -10.98     12.12 o 
  -6   2   7      187.53      177.98     20.17 o 
  -5   2   7      402.03      429.73     17.21 o 
  -4   2   7      292.07      300.23     13.56 o 
  -3   2   7     1353.51     1377.59     37.01 o 
  -2   2   7       83.61       88.22      7.50 o 
  -1   2   7     2357.00     2187.48     45.57 o 
   0   2   7      966.84      924.96     22.28 o 
   1   2   7       33.19       37.17      6.37 o 
   2   2   7      649.94      606.33     35.89 o 
   3   2   7      195.87      224.85     24.19 o 
   4   2   7       84.03       77.23     19.53 o 
  -6   3   7      599.88      596.35     22.40 o 
  -5   3   7       55.57       50.27      9.39 o 
  -4   3   7      334.71      348.19     21.29 o 
  -3   3   7       79.42      103.80      8.98 o 
  -2   3   7      141.12      156.16      9.80 o 
  -1   3   7       38.07       40.39      5.27 o 
   0   3   7        4.20        1.84      4.88 o 
   1   3   7      645.33      613.14     35.99 o 
   2   3   7       11.72       35.98     15.63 o 
   3   3   7      241.46      273.16     27.68 o 
  -6   4   7       22.55        8.16     12.57 o 
  -5   4   7      516.34      500.22     26.15 o 
  -4   4   7        8.61        8.21      7.59 o 
  -3   4   7      217.20      231.77     12.81 o 
  -2   4   7     1127.52     1134.40     27.45 o 
  -1   4   7       51.92       53.88      7.71 o 
   0   4   7      585.60      621.44     45.21 o 
   1   4   7      237.48      231.28     23.54 o 
   2   4   7      225.00      297.20     28.67 o 
   3   4   7      129.33      137.09     24.11 o 
  -5   5   7      184.83      164.91     17.83 o 
  -4   5   7      192.21      182.45     17.52 o 
  -3   5   7      526.75      505.41     16.55 o 
  -2   5   7       12.86       15.95      6.71 o 
  -1   5   7      261.98      262.51     11.76 o 
   0   5   7      109.72      131.78     31.05 o 
   1   5   7      145.71      146.78     22.01 o 
   2   5   7      374.08      461.81     36.06 o 
  -4   6   7      177.13      174.03     18.07 o 
  -3   6   7        0.30        0.82     10.56 o 
  -2   6   7      520.86      489.70     25.61 o 
  -1   6   7       32.17       31.82     14.95 o 
   0   6   7       69.80       53.55     17.77 o 
   1   6   7      255.10      339.84     51.25 o 
  -2   7   7       38.76       35.67     12.04 o 
  -2  -9   8      110.54      107.20     15.59 o 
  -1  -9   8      141.39      121.42     10.73 o 
   0  -9   8        6.91       -7.17      7.53 o 
   1  -9   8      104.68      101.63     18.38 o 
   2  -9   8       21.47       21.98      9.58 o 
  -2  -8   8      216.82      211.67     12.57 o 
  -1  -8   8        0.30       -5.42      6.17 o 
   0  -8   8      193.23      186.97     11.63 o 
   1  -8   8       73.68       80.93      7.78 o 
   2  -8   8       50.75       65.25      9.73 o 
   3  -8   8       76.81       78.59     10.84 o 
  -3  -7   8      182.59      203.79     18.48 o 
  -2  -7   8        1.40        2.05      5.92 o 
  -1  -7   8      330.30      308.21     13.24 o 
   0  -7   8      156.87      161.79     10.22 o 
   1  -7   8       48.37       57.88      8.09 o 
   2  -7   8      204.34      200.11     11.68 o 
   3  -7   8        0.80        3.65      7.80 o 
   4  -7   8      249.50      226.80     14.98 o 
  -3  -6   8       34.49       41.33     11.13 o 
  -2  -6   8      416.68      416.17     16.25 o 
  -1  -6   8      180.02      175.23      9.75 o 
   0  -6   8      213.24      209.03     10.62 o 
   1  -6   8      403.02      400.41     12.05 o 
   2  -6   8       19.78       17.22      5.64 o 
   3  -6   8      146.54      152.58     10.92 o 
   4  -6   8       11.85        8.06      8.34 o 
  -4  -5   8       42.71       37.06     11.08 o 
  -3  -5   8     1389.83     1443.91     57.36 o 
  -2  -5   8      489.42      511.70     16.45 o 
  -1  -5   8      250.49      246.51     10.48 o 
   0  -5   8     1298.38     1280.94     39.28 o 
   1  -5   8       25.28       34.25      4.79 o 
   2  -5   8      326.85      332.36     11.03 o 
   3  -5   8      116.16      124.49      8.17 o 
   4  -5   8       49.61       45.15      7.46 o 
  -4  -4   8      418.60      384.47     26.83 o 
  -3  -4   8        4.54        0.15      7.86 o 
  -2  -4   8      679.50      688.70     31.45 o 
  -1  -4   8      519.87      512.13     15.72 o 
   0  -4   8      364.46      378.66     17.15 o 
   1  -4   8      486.35      486.11     12.51 o 
   2  -4   8      315.29      320.72     14.61 o 
   3  -4   8       47.04       55.15      6.36 o 
   4  -4   8      218.55      225.62     10.78 o 
  -5  -3   8      676.83      713.19     30.08 o 
  -4  -3   8      193.17      196.17     11.24 o 
  -3  -3   8     1039.15     1009.57     52.89 o 
  -2  -3   8      675.03      604.68     19.32 o 
  -1  -3   8      143.85      140.20     12.57 o 
   0  -3   8      959.14      958.02     25.87 o 
   1  -3   8      398.55      382.16     10.37 o 
   2  -3   8       63.22       56.25      6.25 o 
   3  -3   8      505.81      526.95     15.15 o 
   4  -3   8        0.13       13.99     11.03 o 
   5  -3   8       64.92       52.08     14.65 o 
  -5  -2   8      391.54      415.43     18.59 o 
  -4  -2   8       12.18       16.51      6.45 o 
  -3  -2   8      562.61      566.59     19.04 o 
  -2  -2   8        5.61        2.42      4.93 o 
  -1  -2   8     1368.48     1375.03     36.33 o 
   0  -2   8      343.87      301.27     10.00 o 
   1  -2   8      160.49      150.26      7.90 o 
   2  -2   8      546.23      565.43     17.13 o 
   3  -2   8       69.81       85.63      8.20 o 
   4  -2   8       80.81       98.67     10.62 o 
  -6  -1   8      331.70      349.68     16.26 o 
  -5  -1   8      154.28      162.41     11.12 o 
  -4  -1   8     2264.14     2157.84     55.40 o 
  -3  -1   8       22.95       19.69      6.07 o 
  -2  -1   8      608.48      611.67     19.64 o 
  -1  -1   8      715.74      734.73     21.85 o 
   0  -1   8      471.03      468.55     11.43 o 
   1  -1   8      630.92      594.29     25.39 o 
   2  -1   8      171.43      156.58     21.89 o 
   3  -1   8      813.88      732.18     40.21 o 
   4  -1   8      212.09      192.65     22.57 o 
  -6   0   8      247.65      265.02     19.31 o 
  -5   0   8      471.97      474.76     18.18 o 
  -4   0   8       24.90       27.58      6.95 o 
  -3   0   8     1509.77     1447.80     38.89 o 
  -2   0   8      732.16      707.19     21.78 o 
  -1   0   8      507.45      509.60     16.93 o 
   0   0   8     3206.48     3311.14     79.82 o 
   1   0   8       26.42       29.44      6.75 o 
   2   0   8      600.98      557.95     65.38 o 
   3   0   8      267.92      260.93     24.86 o 
   4   0   8        6.73        1.02     15.16 o 
  -7   1   8       60.61       61.08     10.89 o 
  -6   1   8      439.99      443.04     32.70 o 
  -5   1   8      266.40      247.11     13.64 o 
  -4   1   8      746.33      720.23     23.17 o 
  -3   1   8      332.83      356.04     14.63 o 
  -2   1   8      115.99       94.87      8.13 o 
  -1   1   8      350.55      329.20     13.22 o 
   0   1   8      548.46      557.50     15.59 o 
   1   1   8      282.23      284.41     10.62 o 
   2   1   8      201.09      162.41     20.04 o 
   3   1   8      192.29      156.86     22.27 o 
   4   1   8      288.09      318.93     30.52 o 
  -6   2   8        0.40        5.90      8.60 o 
  -5   2   8      397.90      395.63     17.29 o 
  -4   2   8      521.69      517.03     28.16 o 
  -3   2   8      467.49      483.87     17.76 o 
  -2   2   8      720.83      686.04     21.70 o 
  -1   2   8      356.47      330.04     13.54 o 
   0   2   8      922.14      916.99     22.76 o 
   1   2   8      473.34      480.47     31.77 o 
   2   2   8       10.79       -1.31     13.59 o 
   3   2   8      407.98      427.94     34.14 o 
  -6   3   8      213.76      212.21     14.92 o 
  -5   3   8      502.61      501.76     20.22 o 
  -4   3   8        5.30       -6.41      7.83 o 
  -3   3   8      747.70      751.29     24.24 o 
  -2   3   8      252.50      254.09     12.98 o 
  -1   3   8      424.60      407.41     13.71 o 
   0   3   8      197.81      259.60     11.01 o 
   1   3   8       73.09       77.05     17.80 o 
   2   3   8      354.84      338.31     30.23 o 
   3   3   8       57.39       72.95     21.90 o 
  -6   4   8      147.02      137.47     18.78 o 
  -5   4   8       29.53       29.75     10.13 o 
  -4   4   8     1036.44      989.88     30.77 o 
  -3   4   8       18.59       33.91      8.81 o 
  -2   4   8      381.94      383.00     13.97 o 
  -1   4   8      743.18      757.78     20.81 o 
   0   4   8      102.77       86.51     18.11 o 
   1   4   8      288.92      288.88     27.89 o 
   2   4   8       59.26       44.79     19.74 o 
  -5   5   8      241.29      220.42     20.83 o 
  -4   5   8       97.24       87.48     11.96 o 
  -3   5   8      345.24      337.53     14.21 o 
  -2   5   8      388.01      359.71     14.37 o 
  -1   5   8       64.66       81.05     10.33 o 
   0   5   8      812.15      744.94     43.28 o 
   1   5   8       14.48      -19.21     16.37 o 
  -3   6   8      289.13      260.46     20.46 o 
  -2   6   8        1.67        1.88     11.00 o 
  -1   6   8      238.37      238.26     25.20 o 
  -1  -9   9      104.12      108.27     14.93 o 
   0  -9   9       93.45       90.92     10.43 o 
   1  -9   9        0.44       -3.78      8.16 o 
  -2  -8   9      218.94      205.32     18.66 o 
  -1  -8   9      162.94      154.39     15.91 o 
   0  -8   9       11.12        9.44      7.32 o 
   1  -8   9      201.15      207.01     10.59 o 
   2  -8   9       30.86       22.24      7.36 o 
  -3  -7   9      321.47      297.63     22.12 o 
  -2  -7   9      681.75      604.04     30.61 o 
  -1  -7   9        1.40        4.93      8.46 o 
   0  -7   9      391.32      377.46     32.10 o 
   1  -7   9      223.20      224.49     13.04 o 
   2  -7   9       80.28       78.48      8.19 o 
   3  -7   9       87.21       92.57      8.99 o 
  -3  -6   9      243.77      244.16     19.33 o 
  -2  -6   9      177.92      181.26     16.31 o 
  -1  -6   9      705.71      704.24     32.53 o 
   0  -6   9       15.57        8.18      5.34 o 
   1  -6   9      648.00      642.37     16.52 o 
   2  -6   9      182.11      182.87      9.43 o 
   3  -6   9        0.46       -1.22      6.41 o 
  -4  -5   9      403.84      380.63     24.48 o 
  -3  -5   9       66.10       56.89     11.71 o 
  -2  -5   9     1534.28     1461.05     57.89 o 
  -1  -5   9       62.33       69.22     11.53 o 
   0  -5   9      134.97      141.42      9.02 o 
   1  -5   9      539.65      530.21     14.04 o 
   2  -5   9        0.82        3.62      5.08 o 
   3  -5   9      172.66      181.90      9.60 o 
   4  -5   9       78.84       86.55      8.77 o 
  -5  -4   9      197.72      216.99     12.88 o 
  -4  -4   9       39.94       35.31      7.77 o 
  -3  -4   9       42.91       48.50     10.98 o 
  -2  -4   9       89.28       96.86     12.50 o 
  -1  -4   9      256.38      230.32     17.08 o 
   0  -4   9      715.93      722.24     32.95 o 
   1  -4   9       26.87       37.48      4.83 o 
   2  -4   9      463.29      484.84     13.65 o 
   3  -4   9       61.78       80.25      8.44 o 
   4  -4   9       29.05       60.70     13.25 o 
  -5  -3   9        0.48        0.53      7.39 o 
  -4  -3   9      669.14      631.08     31.37 o 
  -3  -3   9     1163.78     1162.75     40.80 o 
  -2  -3   9      775.37      789.79     24.24 o 
  -1  -3   9      689.72      704.23     32.11 o 
   0  -3   9        3.30       -1.50      7.71 o 
   1  -3   9      884.19      977.95     27.55 o 
   2  -3   9       85.05      108.89     10.46 o 
   3  -3   9       31.07       60.82     14.07 o 
   4  -3   9      422.53      482.01     25.05 o 
  -6  -2   9       41.28       51.88      9.55 o 
  -5  -2   9      880.41      896.98     47.48 o 
  -4  -2   9      143.18      150.81     25.86 o 
  -3  -2   9      257.45      247.94     12.63 o 
  -2  -2   9     1397.18     1451.67     39.05 o 
  -1  -2   9        0.95        2.03      5.46 o 
   0  -2   9     1403.02     1347.85     52.38 o 
   1  -2   9     1251.54     1291.86     55.04 o 
   2  -2   9      313.28      326.07     16.52 o 
   3  -2   9      505.87      364.27     27.78 o 
   4  -2   9        0.56        9.53     12.58 o 
  -6  -1   9      414.02      429.15     22.31 o 
  -5  -1   9      188.10      200.18     12.80 o 
  -4  -1   9       21.25       16.19      7.22 o 
  -3  -1   9     1116.05     1123.94     32.19 o 
  -2  -1   9        0.02        6.03      5.73 o 
  -1  -1   9      608.65      608.17     19.68 o 
   0  -1   9       42.67       40.74      7.84 o 
   1  -1   9     1445.66     1469.35     53.61 o 
   2  -1   9      203.61      194.93     22.00 o 
   3  -1   9       21.02       -5.13     13.88 o 
   4  -1   9      362.59      297.60     28.73 o 
  -6   0   9      309.09      306.67     16.38 o 
  -5   0   9      375.56      376.30     17.13 o 
  -4   0   9      574.29      569.87     20.45 o 
  -3   0   9        3.95       -2.39      5.89 o 
  -2   0   9     1777.58     1724.19     45.29 o 
  -1   0   9      215.64      204.44     11.34 o 
   0   0   9       53.96       55.79      7.09 o 
   1   0   9     1192.89     1224.18     36.72 o 
   2   0   9       18.46      -10.53     13.00 o 
   3   0   9      219.14      166.16     23.18 o 
   4   0   9      156.19      144.41     24.45 o 
  -6   1   9      175.41      188.53     14.04 o 
  -5   1   9      503.69      476.77     34.64 o 
  -4   1   9      107.94       97.16     10.02 o 
  -3   1   9      172.24      179.86     13.98 o 
  -2   1   9      553.73      534.77     18.80 o 
  -1   1   9        4.30        8.41      7.63 o 
   0   1   9      556.46      566.99     16.24 o 
   1   1   9        6.90        4.22      5.56 o 
   2   1   9      437.17      417.68     31.36 o 
   3   1   9      108.34       74.64     20.81 o 
  -6   2   9      353.12      359.48     18.42 o 
  -5   2   9        0.16       12.58      8.58 o 
  -4   2   9      506.63      462.01     27.13 o 
  -3   2   9      951.99      916.13     28.24 o 
  -2   2   9      371.59      354.64     15.33 o 
  -1   2   9      880.76      850.90     25.69 o 
   0   2   9      175.60      208.18     16.00 o 
   1   2   9      602.86      575.74     36.45 o 
   2   2   9      148.42      145.21     22.32 o 
   3   2   9       23.39       10.58     19.11 o 
  -6   3   9        0.73        0.51     10.03 o 
  -5   3   9      407.55      410.88     19.08 o 
  -4   3   9      193.28      196.28     17.78 o 
  -3   3   9       41.19       54.46      9.36 o 
  -2   3   9      797.37      789.22     25.35 o 
  -1   3   9       42.99      115.82      8.94 o 
   0   3   9      534.90      574.68     36.45 o 
   1   3   9      630.07      653.19     40.35 o 
   2   3   9      140.97      183.25     26.66 o 
  -5   4   9      132.84      158.77     14.32 o 
  -4   4   9       46.25       52.20     10.66 o 
  -3   4   9      641.63      684.41     40.49 o 
  -2   4   9       59.65       65.79      8.54 o 
  -1   4   9      169.63      171.74     10.85 o 
   0   4   9      214.06      229.13     25.13 o 
   1   4   9      109.64      113.30     21.84 o 
  -4   5   9      258.25      226.97     16.32 o 
  -3   5   9       39.68       42.38      8.92 o 
  -2   5   9      352.21      345.00     21.94 o 
  -1   5   9      218.79      233.55     25.45 o 
   0   5   9        7.04        0.98     16.67 o 
  -3  -8  10       78.40       80.44     15.28 o 
  -2  -8  10        4.93       11.76     10.95 o 
  -1  -8  10      274.91      234.89     19.45 o 
   0  -8  10      181.44      187.75     18.62 o 
   1  -8  10       69.27       59.66     14.28 o 
  -3  -7  10        7.22       23.98     12.01 o 
  -2  -7  10      376.30      368.43     23.72 o 
  -1  -7  10      597.25      568.72     29.89 o 
   0  -7  10       87.32       88.53     14.40 o 
   1  -7  10      173.33      197.76     19.53 o 
   2  -7  10       53.11       53.06      7.72 o 
  -4  -6  10       22.72       14.52     12.28 o 
  -3  -6  10       22.83       29.07     11.59 o 
  -2  -6  10        7.54       -3.80      8.86 o 
  -1  -6  10       40.91       46.31     11.85 o 
   0  -6  10      213.18      230.78     19.13 o 
   1  -6  10       43.19       67.36     14.09 o 
   2  -6  10      186.11      207.36     12.82 o 
   3  -6  10      168.85      171.44     10.24 o 
  -4  -5  10      233.00      242.49     20.89 o 
  -3  -5  10      367.72      380.24     24.13 o 
  -2  -5  10       81.81      103.72     13.97 o 
  -1  -5  10      971.54      908.05     40.33 o 
   0  -5  10       83.60       87.50     13.87 o 
   1  -5  10      163.36      215.71     19.27 o 
   2  -5  10      331.29      364.05     24.42 o 
   3  -5  10       23.94       33.99     10.28 o 
  -5  -4  10       53.96       39.78      9.13 o 
  -4  -4  10      778.81      766.38     25.23 o 
  -3  -4  10       44.94       52.06     11.89 o 
  -2  -4  10      456.02      418.19     24.30 o 
  -1  -4  10      226.88      221.22     17.96 o 
   0  -4  10      362.96      345.68     22.03 o 
   1  -4  10      658.01      700.40     33.97 o 
   3  -4  10      418.50      446.49     26.92 o 
  -5  -3  10      403.33      382.01     22.16 o 
  -4  -3  10       53.60       55.31     10.03 o 
  -3  -3  10      301.00      323.82     15.00 o 
  -2  -3  10      313.37      344.20     15.03 o 
  -1  -3  10      289.88      316.73     20.52 o 
   0  -3  10      327.44      337.04     21.44 o 
   1  -3  10      128.71      188.04     12.80 o 
   2  -3  10     1163.93     1219.49     38.10 o 
  -6  -2  10      134.63      144.72     12.86 o 
  -5  -2  10        2.41        3.87      8.13 o 
  -4  -2  10      983.89      988.48     30.23 o 
  -3  -2  10       58.55       61.93      8.48 o 
  -2  -2  10      462.18      489.05     18.12 o 
  -1  -2  10     1338.32     1303.23     35.94 o 
   0  -2  10      116.16      114.63     13.31 o 
   1  -2  10      351.17      362.96     17.56 o 
   2  -2  10      338.00      341.89     17.13 o 
   3  -2  10       84.02       39.46     16.86 o 
  -6  -1  10       38.51       50.98     10.44 o 
  -5  -1  10      677.92      662.84     23.94 o 
  -4  -1  10      216.29      209.96     17.29 o 
  -3  -1  10       97.46      110.07     15.70 o 
  -2  -1  10      187.07      217.33     12.11 o 
  -1  -1  10       31.10       30.12      7.05 o 
   0  -1  10       78.88       80.95     10.87 o 
   1  -1  10       80.93       93.29      9.81 o 
   2  -1  10      242.53      227.36     24.03 o 
   3  -1  10      261.92      223.46     25.50 o 
  -6   0  10      338.07      373.63     18.99 o 
  -5   0  10      142.29      143.73     12.42 o 
  -4   0  10      444.92      433.45     18.36 o 
  -3   0  10      694.48      671.48     23.37 o 
  -2   0  10       84.50       85.72      9.15 o 
  -1   0  10     1370.27     1312.71     36.01 o 
   0   0  10      350.53      342.76     12.39 o 
   1   0  10       41.88       52.88     19.39 o 
   2   0  10      543.89      521.19     35.59 o 
   3   0  10        0.44      -24.56     16.37 o 
  -6   1  10       26.04        7.94     14.55 o 
  -5   1  10      199.65      202.98     18.08 o 
  -4   1  10      783.36      700.68     29.13 o 
  -3   1  10        9.55        7.72      7.40 o 
  -2   1  10      471.39      441.22     17.44 o 
  -1   1  10      363.97      374.39     15.56 o 
   0   1  10      165.90      202.82     10.14 o 
   1   1  10      522.89      573.32     36.59 o 
   2   1  10       74.84       95.98     20.56 o 
  -6   2  10      127.24      122.23     13.82 o 
  -5   2  10      447.02      475.73     24.64 o 
  -4   2  10        7.78        2.52      8.61 o 
  -3   2  10      551.53      515.45     20.15 o 
  -2   2  10      387.94      434.64     17.92 o 
  -1   2  10      146.09      167.05     14.13 o 
   0   2  10      309.64      334.62     12.95 o 
   1   2  10        2.22       19.78     16.53 o 
   2   2  10      316.62      331.82     30.94 o 
  -5   3  10        0.08        2.90     10.03 o 
  -4   3  10      572.49      547.53     22.27 o 
  -3   3  10      132.05      231.24     14.76 o 
  -2   3  10      147.46      134.84     12.88 o 
  -1   3  10      624.31      632.49     19.20 o 
   0   3  10        0.77       22.87     16.91 o 
   1   3  10      214.05      224.05     26.49 o 
  -4   4  10      105.07      118.36     17.78 o 
  -3   4  10      196.55      202.12     18.80 o 
  -2   4  10      449.62      459.69     17.04 o 
  -1   4  10       33.05       48.51     18.06 o 
   0   4  10       94.79       63.95     20.42 o 
  -2  -8  11       17.98       36.72     12.80 o 
  -1  -8  11      121.30      123.50     17.09 o 
   0  -8  11       94.26      109.38     16.66 o 
  -3  -7  11      255.74      260.92     22.35 o 
  -2  -7  11        7.28       -5.63     10.02 o 
  -1  -7  11       27.02       33.36     12.43 o 
   0  -7  11      329.13      308.90     23.29 o 
   1  -7  11       21.06       15.29     13.96 o 
  -4  -6  11      126.44      111.23     18.01 o 
  -3  -6  11      214.80      229.80     20.73 o 
  -2  -6  11      249.17      247.92     20.79 o 
  -1  -6  11      108.13      123.30     16.01 o 
   0  -6  11       17.04       27.27     12.73 o 
   1  -6  11      297.25      316.95     24.48 o 
   2  -6  11       50.53       78.42     17.15 o 
  -5  -5  11      576.66      515.02     31.42 o 
  -4  -5  11       31.09       20.69     12.67 o 
  -3  -5  11      532.37      533.51     29.87 o 
  -2  -5  11      142.01      127.23     15.77 o 
  -1  -5  11        7.78        7.17     10.33 o 
   0  -5  11      307.04      281.84     21.91 o 
   1  -5  11        4.02       -7.16     12.05 o 
   2  -5  11      299.39      298.12     23.76 o 
  -5  -4  11        0.87       -7.21      9.75 o 
  -4  -4  11      165.84      194.97     13.39 o 
  -3  -4  11      561.74      573.74     30.90 o 
  -2  -4  11      195.49      184.81     17.73 o 
  -1  -4  11      663.31      647.95     32.82 o 
   0  -4  11      176.01      187.02     18.36 o 
   1  -4  11      615.94      644.93     24.64 o 
   2  -4  11      123.38      132.25     17.64 o 
   3  -4  11        2.28        1.10     13.30 o 
  -5  -3  11      389.40      397.75     18.72 o 
  -4  -3  11      571.44      614.20     22.62 o 
  -3  -3  11       13.71       24.20     11.22 o 
  -2  -3  11      335.62      343.43     15.45 o 
  -1  -3  11        2.76       25.06     10.97 o 
   0  -3  11       57.30      190.40     17.74 o 
   1  -3  11        6.93       -2.98      8.28 o 
   2  -3  11       47.43       60.83     10.90 o 
  -6  -2  11      436.02      446.75     20.90 o 
  -5  -2  11      275.40      290.15     30.31 o 
  -4  -2  11       45.42       53.37      9.49 o 
  -3  -2  11      976.54      996.27     30.26 o 
  -2  -2  11       88.62      118.40     17.35 o 
  -1  -2  11      172.21      186.12     16.92 o 
   0  -2  11     1021.06     1021.78     43.79 o 
   1  -2  11        2.31        2.35      8.95 o 
   2  -2  11      182.63      181.08     14.77 o 
   3  -2  11      105.86       51.99     18.78 o 
  -6  -1  11      153.08      162.73     28.56 o 
  -5  -1  11       53.81       76.28     17.51 o 
  -4  -1  11      596.53      597.43     29.39 o 
  -3  -1  11      357.98      334.71     15.74 o 
  -2  -1  11      463.18      451.13     17.68 o 
  -1  -1  11      400.02      388.64     16.01 o 
   0  -1  11        0.61       -4.41      9.76 o 
   1  -1  11      373.00      387.46     18.12 o 
   2  -1  11       65.55       49.86     17.99 o 
  -6   0  11        2.85       11.58     19.20 o 
  -5   0  11      536.51      529.52     34.66 o 
  -4   0  11      151.52      135.89     12.31 o 
  -3   0  11      547.77      527.56     20.37 o 
  -2   0  11      641.70      627.66     21.87 o 
  -1   0  11        0.51        9.72      7.25 o 
   0   0  11      581.27      583.43     17.45 o 
   1   0  11       53.48       61.91     17.59 o 
   2   0  11      122.47      123.15     21.70 o 
  -5   1  11       74.45       76.43     19.34 o 
  -4   1  11      239.79      255.05     15.59 o 
  -3   1  11      736.44      749.97     25.69 o 
  -2   1  11       44.44       32.47      8.75 o 
  -1   1  11      630.01      606.66     21.19 o 
   0   1  11      192.37      187.34     10.46 o 
   1   1  11      339.28      347.77     30.01 o 
   2   1  11      198.63      186.53     25.61 o 
  -5   2  11      204.47      212.48     16.06 o 
  -4   2  11      431.44      462.27     20.77 o 
  -3   2  11        6.22       -1.59     13.00 o 
  -2   2  11      704.83      716.34     24.74 o 
  -1   2  11      202.56      204.78     11.38 o 
   0   2  11       72.53       81.45     19.60 o 
   1   2  11      110.33       86.31     20.72 o 
  -4   3  11        2.02        6.55     10.56 o 
  -3   3  11      587.86      625.06     24.21 o 
  -2   3  11      131.62      175.80     17.24 o 
  -1   3  11      238.37      257.87     13.16 o 
   0   3  11      478.47      505.36     36.45 o 
  -2  -7  12      476.37      440.45     28.34 o 
  -1  -7  12        0.57       11.93     12.03 o 
   0  -7  12      103.01      132.74     19.17 o 
  -3  -6  12      167.99      199.79     20.33 o 
  -2  -6  12       46.52       29.43     12.78 o 
  -1  -6  12      436.18      404.57     26.88 o 
   0  -6  12      182.97      196.74     21.38 o 
   1  -6  12       14.96       15.71     15.03 o 
  -4  -5  12      446.73      484.79     30.25 o 
  -3  -5  12       80.54       80.83     15.09 o 
  -2  -5  12      210.59      221.25     20.64 o 
  -1  -5  12      110.49      107.06     16.62 o 
   0  -5  12      157.79      176.90     20.18 o 
   1  -5  12       34.08       22.30     14.85 o 
   2  -5  12      114.24      126.88     19.96 o 
  -5  -4  12      539.19      538.01     29.37 o 
  -4  -4  12        3.61        1.87      8.58 o 
  -3  -4  12      376.04      406.24     26.49 o 
  -2  -4  12      431.01      447.12     27.13 o 
  -1  -4  12      110.82      126.00     16.61 o 
   0  -4  12      280.61      281.32     22.75 o 
   1  -4  12      202.37      215.72     15.57 o 
   2  -4  12      131.82      159.82     20.29 o 
  -5  -3  12        7.78       20.30     18.18 o 
  -4  -3  12      348.67      427.12     25.29 o 
  -3  -3  12      362.30      357.97     23.40 o 
  -2  -3  12        7.38      123.03     37.26 o 
  -1  -3  12      591.06      596.32     31.56 o 
   0  -3  12       37.83       52.94     13.79 o 
   1  -3  12      127.26      158.44     13.50 o 
   2  -3  12      115.21      131.10     13.86 o 
  -5  -2  12      227.24      255.59     29.46 o 
  -4  -2  12      384.40      387.51     23.05 o 
  -3  -2  12       52.62       62.89      9.59 o 
  -2  -2  12      968.67      955.67     29.55 o 
  -1  -2  12       84.61      119.26     15.50 o 
   0  -2  12      288.81      285.65     21.91 o 
   1  -2  12      356.32      350.02     18.38 o 
   2  -2  12       32.80       19.39     16.84 o 
  -5  -1  12      167.31      162.37     30.37 o 
  -4  -1  12       54.98       54.59     11.30 o 
  -3  -1  12      490.46      506.26     29.27 o 
  -2  -1  12      169.33      159.71     11.82 o 
  -1  -1  12      493.41      481.25     18.65 o 
   0  -1  12      394.45      382.54     18.34 o 
   1  -1  12       14.37        6.45      9.26 o 
  -5   0  12       10.65        8.21     10.06 o 
  -4   0  12      525.28      491.50     21.01 o 
  -3   0  12       96.85      101.50     11.34 o 
  -2   0  12      322.21      316.25     15.71 o 
  -1   0  12      561.66      535.30     19.94 o 
   0   0  12        2.64       -3.83      6.65 o 
   1   0  12      190.35      194.01     24.49 o 
  -4   1  12       72.20       88.98     16.49 o 
  -3   1  12      282.18      258.49     18.13 o 
  -2   1  12      549.34      592.13     33.36 o 
  -1   1  12       24.16       28.08      8.52 o 
   0   1  12      553.26      586.64     37.14 o 
  -4   2  12      165.96      174.37     20.87 o 
  -3   2  12      143.39      111.21     12.68 o 
  -2   2  12       51.81       65.00     11.22 o 
  -1   2  12      440.96      399.70     16.57 o 
  -2  -6  13      248.06      278.93     23.55 o 
  -1  -6  13        9.63       -4.90     12.53 o 
   0  -6  13      261.40      297.12     26.50 o 
  -3  -5  13      307.45      345.39     25.83 o 
  -2  -5  13       21.42       13.39     12.57 o 
  -1  -5  13       28.45       47.88     15.49 o 
   0  -5  13      173.79      175.96     21.50 o 
  -4  -4  13      282.49      249.27     23.30 o 
  -3  -4  13       11.39        2.25     12.40 o 
  -2  -4  13      351.06      329.95     24.67 o 
  -1  -4  13      407.74      410.58     27.80 o 
   0  -4  13       59.79       70.43     16.27 o 
   1  -4  13      290.70      308.01     26.00 o 
  -4  -3  13        0.66       28.85     22.62 o 
  -3  -3  13      357.02      391.65     18.29 o 
  -2  -3  13      170.81      180.02     19.24 o 
  -1  -3  13       17.98       33.15     13.57 o 
   0  -3  13      450.04      492.16     29.91 o 
   1  -3  13       22.71       20.39     10.78 o 
  -4  -2  13      259.93      294.34     17.02 o 
  -3  -2  13      267.58      284.84     15.98 o 
  -2  -2  13       63.07       62.08     10.06 o 
  -1  -2  13      431.51      459.68     27.84 o 
   0  -2  13       66.28       68.13     15.35 o 
   1  -2  13      122.20      126.35     13.67 o 
  -4  -1  13      159.55      160.33     14.05 o 
  -3  -1  13       78.63       60.43     10.67 o 
  -2  -1  13      454.08      438.74     18.80 o 
  -1  -1  13       60.89       65.82     10.32 o 
   0  -1  13      297.12      321.22     17.78 o 
  -4   0  13       89.00       76.22     18.20 o 
  -3   0  13      335.26      333.84     17.58 o 
  -2   0  13        1.08       -5.65     10.07 o 
  -1   0  13      336.50      337.17     17.60 o 
   0   0  13      249.34      215.03     15.58 o 
  -3   1  13       31.60       16.40     14.47 o 
  -2   1  13      147.82      163.36     13.93 o 
  -1   1  13      157.94      162.97     13.93 o 
  -2  -4  14        0.23      -10.05     12.90 o 
  -1  -4  14      263.17      291.34     25.09 o 
  -3  -3  14        0.99        3.92      9.31 o 
  -2  -3  14      334.95      365.94     26.68 o 
  -1  -3  14      121.95      136.03     19.22 o 
  -3  -2  14      338.07      364.54     20.77 o 
  -2  -2  14      113.69      112.91     12.29 o 
  -1  -2  14      170.04      160.89     19.63 o 
                                                 
